# Supplementary material for: (2-Chloro­pyrimidin-4-yl)ferrocene
Source: Acta Crystallogr Sect E Struct Rep Online. 2014 Mar 12;70(Pt 4):m130. doi: 10.1107/S1600536814004917 (PMC3998571; doi:10.1107/S1600536814004917)
Supplement: Supplementary file 1 [file e-70-0m130-sup1.cif]

##############################################################################
#                                                                            #
# This CIF contains the data in a paper accepted for publication in          #
# Acta Crystallographica Section E. It conforms to the requirements of       #
# Notes for Authors for Acta Crystallographica Section E, and has been       #
# peer reviewed under the auspices of the IUCr Commission on Journals.       #
#                                                                            #
# Full details of the Crystallographic Information File format               #
# are given in the paper "The Crystallographic Information File (CIF):       #
# a New Standard Archive File for Crystallography" by S. R. Hall, F. H.      #
# Allen and I. D. Brown [Acta Cryst. (1991), A47, 655-685].                  #
#                                                                            #
# The current version of the core CIF dictionary is obtainable from          #
# ftp://ftp.iucr.org/pub/cif_core.dic.                                       #
#                                                                            #
# Software is freely available for graphical display of the structure(s)     #
# in this CIF. For information consult the CIF software page                 #
# http://www.iucr.org/resources/cif/software.                                #
#                                                                            #
# This file may be used for bona fide research purposes within the           #
# scientific community so long as proper attribution is given to the journal # 
# article from which it was obtained.                                        #
#                                                                            #
##############################################################################
data_global
_audit_creation_method     'form.cif (version 2.0)'
_journal_data_validation_number     ?
_journal_date_recd_electronic     2014-02-23
_journal_date_accepted     2014-03-03
_journal_name_full     'Acta Crystallographica, Section E'
_journal_year     2014
_journal_volume     70
_journal_issue      4
_journal_page_first     m130
_journal_page_last     m130
_journal_paper_category     QM
_journal_paper_doi     10.1107/S1600536814004917
_journal_coeditor_code     FJ2665
_publ_contact_author_name     'Professor Wen-en Zhao'
_publ_contact_author_address
;
School of Chemical Engineering and Energy
Zhengzhou University
Henan
Zhengzhou 450001
People's Republic of China
;
_publ_contact_author_email     'zhaowenen@zzu.edu.cn'
_publ_contact_author_fax     '086 371 67763207'
_publ_contact_author_phone     '086 371 67766667 '
_publ_section_title
;
(2-Chloropyrimidin-4-yl)ferrocene
;
loop_
    _publ_author_name
    _publ_author_address
    'Guo-Qing Shi'
;
School of Chemical Engineering and Energy,
Zhengzhou University
Henan
Zhengzhou 450001
People's Republic of China
School of Food and Bioengineering
Zhengzhou University of Light Industry
Henan,
Zhengzhou 450001
People's Republic of China
;
    'Yang Li'
;
College of Chemistry and Molecular Engineering
Zhengzhou University
Henan
Zhengzhou 450001
People's Republic of China
;
    'Xiang Gao'
;
College of Chemistry and Molecular Engineering
Zhengzhou University
Henan
Zhengzhou 450001
People's Republic of China
;
    'Long-Fei Hao'
;
College of Chemistry and Molecular Engineering
Zhengzhou University
Henan
Zhengzhou 450001
People's Republic of China
;
    'Wen-en Zhao'
;
School of Chemical Engineering and Energy
Zhengzhou University
Henan
Zhengzhou 450001
People's Republic of China
;
_publ_section_synopsis     .
data_I
_database_code_depnum_ccdc_archive 'CCDC 989734'
_audit_creation_method     SHELXL-97
_chemical_name_systematic
;
(2-Chloropyrimidin-4-yl)ferrocene
;
_chemical_name_common     ?
_chemical_formula_moiety     'C14 H11 Cl Fe N2'
_chemical_formula_sum     'C14 H11 Cl Fe N2'
_chemical_formula_iupac     '[Fe (C5 H5) (C9 H6 Cl N2)]'
_chemical_formula_weight     298.55
_chemical_melting_point     ?
_symmetry_cell_setting     monoclinic
_symmetry_space_group_name_H-M     'P 21/c'
_symmetry_space_group_name_Hall     '-P 2ybc'
loop_
    _symmetry_equiv_pos_as_xyz
    'x, y, z'
    '-x, y+1/2, -z+1/2'
    '-x, -y, -z'
    'x, -y-1/2, z-1/2'
_cell_length_a     10.5064(18)
_cell_length_b     10.2684(17)
_cell_length_c     11.843(2)
_cell_angle_alpha     90.00
_cell_angle_beta     108.580(2)
_cell_angle_gamma     90.00
_cell_volume     1211.1(4)
_cell_formula_units_Z     4
_cell_measurement_reflns_used     2413
_cell_measurement_theta_min     2.69
_cell_measurement_theta_max     24.65
_cell_measurement_temperature     296(2)
_exptl_crystal_description     block
_exptl_crystal_colour     red
_exptl_crystal_size_max     0.43
_exptl_crystal_size_mid     0.15
_exptl_crystal_size_min     0.12
_exptl_crystal_density_diffrn     1.637
_exptl_crystal_density_meas     ?
_exptl_crystal_density_method     'not measured'
_exptl_crystal_F_000     608
_exptl_absorpt_coefficient_mu     1.445
_exptl_absorpt_correction_type     multi-scan
_exptl_absorpt_process_details     '(SADABS; Bruker, 2004)'
_exptl_absorpt_correction_T_min     0.5754
_exptl_absorpt_correction_T_max     0.8457
_exptl_special_details     ?
_diffrn_ambient_temperature     296(2)
_diffrn_radiation_type     MoK\a
_diffrn_radiation_wavelength     0.71073
_diffrn_radiation_source     'fine-focus sealed tube'
_diffrn_radiation_monochromator     graphite
_diffrn_measurement_device_type     'Bruker SMART APEX CCD area-detector'
_diffrn_measurement_method     'phi and omega scans'
_diffrn_detector_area_resol_mean     ?
_diffrn_reflns_number     8932
_diffrn_reflns_av_R_equivalents     0.0341
_diffrn_reflns_av_sigmaI/netI     0.0304
_diffrn_reflns_theta_min     2.69
_diffrn_reflns_theta_max     25.50
_diffrn_reflns_theta_full     25.50
_diffrn_measured_fraction_theta_max     0.999
_diffrn_measured_fraction_theta_full     0.999
_diffrn_reflns_limit_h_min     -12
_diffrn_reflns_limit_h_max     12
_diffrn_reflns_limit_k_min     -12
_diffrn_reflns_limit_k_max     12
_diffrn_reflns_limit_l_min     -14
_diffrn_reflns_limit_l_max     14
_diffrn_standards_number     0
_diffrn_standards_interval_count     0
_diffrn_standards_interval_time     0
_diffrn_standards_decay_%     0
_refine_special_details
;
Refinement of <i>F</i>^2^ against ALL reflections. The weighted <i>R</i>-factor
<i>wR</i> and
goodness of fit <i>S</i> are based on <i>F</i>^2^, conventional
<i>R</i>-factors <i>R</i> are based
on <i>F</i>, with <i>F</i> set to zero for negative <i>F</i>^2^. The threshold
expression of
<i>F</i>^2^ > \s(<i>F</i>^2^) is used only for calculating <i>R</i>-factors(gt)
<i>etc</i>. and is
not relevant to the choice of reflections for refinement. <i>R</i>-factors
based
on <i>F</i>^2^ are statistically about twice as large as those based on
<i>F</i>, and <i>R</i>-
factors based on ALL data will be even larger.
;
_reflns_number_total     2251
_reflns_number_gt     1777
_reflns_threshold_expression     I>2sigma(I)
_refine_ls_structure_factor_coef     Fsqd
_refine_ls_matrix_type     full
_refine_ls_R_factor_all     0.0458
_refine_ls_R_factor_gt     0.0316
_refine_ls_wR_factor_gt     0.0919
_refine_ls_wR_factor_ref     0.1109
_refine_ls_goodness_of_fit_ref     0.734
_refine_ls_restrained_S_all     0.734
_refine_ls_number_reflns     2251
_refine_ls_number_parameters     163
_refine_ls_number_restraints     0
_refine_ls_hydrogen_treatment     constr
_refine_ls_weighting_scheme     calc
_refine_ls_weighting_details
         'calc w=1/[\s^2^(Fo^2^)+(0.1000P)^2^+1.0000P] where P=(Fo^2^+2Fc^2^)/3'
_atom_sites_solution_hydrogens     geom
_atom_sites_solution_primary     direct
_atom_sites_solution_secondary     difmap
_refine_ls_shift/su_max     0.001
_refine_ls_shift/su_mean     0.000
_refine_diff_density_max     0.282
_refine_diff_density_min     -0.226
_refine_ls_extinction_method     none
_refine_ls_extinction_coef     ?
loop_
    _atom_type_symbol
    _atom_type_description
    _atom_type_scat_dispersion_real
    _atom_type_scat_dispersion_imag
    _atom_type_scat_source
    'C' 'C' 0.0033 0.0016
                         'International Tables Vol C Tables 4.2.6.8 and 6.1.1.4'
    'H' 'H' 0.0000 0.0000
                         'International Tables Vol C Tables 4.2.6.8 and 6.1.1.4'
    'N' 'N' 0.0061 0.0033
                         'International Tables Vol C Tables 4.2.6.8 and 6.1.1.4'
    'Cl' 'Cl' 0.1484 0.1585
                         'International Tables Vol C Tables 4.2.6.8 and 6.1.1.4'
    'Fe' 'Fe' 0.3463 0.8444
                         'International Tables Vol C Tables 4.2.6.8 and 6.1.1.4'
_computing_data_collection     'APEX2 (Bruker, 2004)'
_computing_cell_refinement     'SAINT (Bruker, 2004)'
_computing_data_reduction     'SAINT (Bruker, 2004)'
_computing_structure_solution     'SHELXS97 (Sheldrick, 2008)'
_computing_structure_refinement     'SHELXL97 (Sheldrick, 2008)'
_computing_molecular_graphics     'SHELXTL (Sheldrick, 2008)'
_computing_publication_material     'SHELXL97 (Sheldrick, 2008)'
loop_
    _atom_site_type_symbol
    _atom_site_label
    _atom_site_fract_x
    _atom_site_fract_y
    _atom_site_fract_z
    _atom_site_U_iso_or_equiv
    _atom_site_adp_type
    _atom_site_calc_flag
    _atom_site_refinement_flags
    _atom_site_occupancy
    _atom_site_symmetry_multiplicity
    _atom_site_disorder_assembly
    _atom_site_disorder_group
    Fe Fe1 0.83734(4) 0.37324(4) 0.13102(3) 0.03675(17) Uani d . 1 1 . .
    Cl Cl1 0.30992(10) 0.08466(10) 0.06208(8) 0.0682(3) Uani d . 1 1 . .
    N N1 0.4864(2) 0.2434(2) 0.0285(2) 0.0417(6) Uani d . 1 1 . .
    N N2 0.3649(3) 0.1085(3) -0.1350(2) 0.0508(7) Uani d . 1 1 . .
    C C1 0.6492(3) 0.4015(3) 0.0148(3) 0.0385(6) Uani d . 1 1 . .
    C C2 0.6641(3) 0.4632(3) 0.1266(3) 0.0437(7) Uani d . 1 1 . .
    H H2 0.6107 0.4447 0.1791 0.052 Uiso calc R 1 1 . .
    C C3 0.7683(3) 0.5561(3) 0.1477(3) 0.0493(8) Uani d . 1 1 . .
    H H3 0.8004 0.6120 0.2182 0.059 Uiso calc R 1 1 . .
    C C4 0.8204(3) 0.5527(3) 0.0520(3) 0.0489(8) Uani d . 1 1 . .
    H H4 0.8948 0.6057 0.0444 0.059 Uiso calc R 1 1 . .
    C C5 0.7475(3) 0.4585(3) -0.0309(3) 0.0419(7) Uani d . 1 1 . .
    H H5 0.7626 0.4353 -0.1059 0.050 Uiso calc R 1 1 . .
    C C6 0.8598(4) 0.1813(3) 0.1773(4) 0.0639(10) Uani d . 1 1 . .
    H H6 0.7911 0.1132 0.1529 0.077 Uiso calc R 1 1 . .
    C C7 0.9520(5) 0.2188(5) 0.1171(4) 0.0812(14) Uani d . 1 1 . .
    H H7 0.9582 0.1812 0.0430 0.097 Uiso calc R 1 1 . .
    C C8 1.0339(4) 0.3189(5) 0.1849(4) 0.0733(12) Uani d . 1 1 . .
    H H8 1.1066 0.3637 0.1654 0.088 Uiso calc R 1 1 . .
    C C9 0.9945(4) 0.3419(4) 0.2828(3) 0.0655(11) Uani d . 1 1 . .
    H H9 1.0339 0.4064 0.3451 0.079 Uiso calc R 1 1 . .
    C C10 0.8885(4) 0.2581(4) 0.2782(3) 0.0583(9) Uani d . 1 1 . .
    H H10 0.8409 0.2548 0.3372 0.070 Uiso calc R 1 1 . .
    C C11 0.5533(3) 0.2986(3) -0.0397(2) 0.0389(6) Uani d . 1 1 . .
    C C12 0.5267(3) 0.2604(3) -0.1578(3) 0.0457(7) Uani d . 1 1 . .
    H H12 0.5714 0.2980 -0.2059 0.055 Uiso calc R 1 1 . .
    C C13 0.4320(3) 0.1651(3) -0.2007(3) 0.0511(8) Uani d . 1 1 . .
    H H13 0.4136 0.1385 -0.2793 0.061 Uiso calc R 1 1 . .
    C C14 0.3983(3) 0.1538(3) -0.0259(3) 0.0464(7) Uani d . 1 1 . .
loop_
    _atom_site_aniso_label
    _atom_site_aniso_U_11
    _atom_site_aniso_U_22
    _atom_site_aniso_U_33
    _atom_site_aniso_U_12
    _atom_site_aniso_U_13
    _atom_site_aniso_U_23
    Fe1 0.0331(3) 0.0351(3) 0.0377(3) -0.00076(15) 0.00512(18) 0.00464(15)
    Cl1 0.0639(6) 0.0770(6) 0.0607(6) -0.0252(5) 0.0156(4) 0.0025(5)
    N1 0.0371(12) 0.0417(13) 0.0414(13) 0.0004(10) 0.0053(10) -0.0030(10)
    N2 0.0431(15) 0.0503(15) 0.0523(16) -0.0046(11) 0.0059(13) -0.0119(12)
    C1 0.0355(15) 0.0343(13) 0.0390(15) 0.0042(11) 0.0024(12) 0.0005(11)
    C2 0.0378(15) 0.0423(16) 0.0481(16) 0.0026(13) 0.0095(13) -0.0074(13)
    C3 0.0484(18) 0.0362(15) 0.0559(18) -0.0029(13) 0.0063(15) -0.0104(13)
    C4 0.0500(18) 0.0353(15) 0.0556(19) -0.0059(13) 0.0088(15) 0.0069(13)
    C5 0.0450(16) 0.0376(15) 0.0387(14) 0.0016(13) 0.0074(12) 0.0071(12)
    C6 0.062(2) 0.0346(17) 0.075(2) 0.0047(15) -0.0064(19) 0.0087(16)
    C7 0.099(3) 0.087(3) 0.055(2) 0.062(3) 0.021(2) 0.015(2)
    C8 0.0395(19) 0.086(3) 0.090(3) 0.0114(19) 0.0146(19) 0.040(3)
    C9 0.057(2) 0.057(2) 0.060(2) -0.0097(17) -0.0145(18) 0.0175(17)
    C10 0.062(2) 0.059(2) 0.0475(18) -0.0065(16) 0.0076(16) 0.0178(16)
    C11 0.0343(14) 0.0360(14) 0.0399(15) 0.0084(11) 0.0027(12) 0.0004(11)
    C12 0.0400(16) 0.0533(18) 0.0403(16) -0.0010(13) 0.0081(13) -0.0074(13)
    C13 0.0447(18) 0.0585(19) 0.0440(17) 0.0015(15) 0.0056(14) -0.0140(15)
    C14 0.0396(16) 0.0430(16) 0.0508(18) -0.0013(13) 0.0064(14) 0.0020(13)
_geom_special_details
;
All e.s.d.'s (except the e.s.d. in the dihedral angle between two l.s. planes)
are estimated using the full covariance matrix. The cell e.s.d.'s are taken
into account individually in the estimation of e.s.d.'s in distances, angles
and torsion angles; correlations between e.s.d.'s in cell parameters are only
used when they are defined by crystal symmetry. An approximate (isotropic)
treatment of cell e.s.d.'s is used for estimating e.s.d.'s involving l.s.
planes.
;
loop_
    _geom_bond_atom_site_label_1
    _geom_bond_atom_site_label_2
    _geom_bond_site_symmetry_2
    _geom_bond_distance
    _geom_bond_publ_flag
    Fe1 C2 . 2.027(3) ?
    Fe1 C7 . 2.029(4) ?
    Fe1 C10 . 2.032(3) ?
    Fe1 C8 . 2.036(4) ?
    Fe1 C1 . 2.038(3) ?
    Fe1 C6 . 2.040(3) ?
    Fe1 C9 . 2.042(3) ?
    Fe1 C3 . 2.045(3) ?
    Fe1 C5 . 2.045(3) ?
    Fe1 C4 . 2.049(3) ?
    Cl1 C14 . 1.751(3) ?
    N1 C14 . 1.319(4) ?
    N1 C11 . 1.352(4) ?
    N2 C14 . 1.313(4) ?
    N2 C13 . 1.337(4) ?
    C1 C2 . 1.430(4) ?
    C1 C5 . 1.436(4) ?
    C1 C11 . 1.461(4) ?
    C2 C3 . 1.413(4) ?
    C2 H2 . 0.9800 ?
    C3 C4 . 1.408(5) ?
    C3 H3 . 0.9800 ?
    C4 C5 . 1.416(4) ?
    C4 H4 . 0.9800 ?
    C5 H5 . 0.9800 ?
    C6 C10 . 1.383(5) ?
    C6 C7 . 1.426(6) ?
    C6 H6 . 0.9800 ?
    C7 C8 . 1.415(6) ?
    C7 H7 . 0.9800 ?
    C8 C9 . 1.370(6) ?
    C8 H8 . 0.9800 ?
    C9 C10 . 1.395(5) ?
    C9 H9 . 0.9800 ?
    C10 H10 . 0.9800 ?
    C11 C12 . 1.394(4) ?
    C12 C13 . 1.372(4) ?
    C12 H12 . 0.9300 ?
    C13 H13 . 0.9300 ?
loop_
    _geom_angle_atom_site_label_1
    _geom_angle_atom_site_label_2
    _geom_angle_atom_site_label_3
    _geom_angle_site_symmetry_1
    _geom_angle_site_symmetry_3
    _geom_angle
    _geom_angle_publ_flag
    C2 Fe1 C7 . . 154.86(19) ?
    C2 Fe1 C10 . . 106.10(15) ?
    C7 Fe1 C10 . . 67.27(16) ?
    C2 Fe1 C8 . . 161.11(18) ?
    C7 Fe1 C8 . . 40.73(19) ?
    C10 Fe1 C8 . . 66.88(16) ?
    C2 Fe1 C1 . . 41.18(12) ?
    C7 Fe1 C1 . . 121.99(16) ?
    C10 Fe1 C1 . . 126.63(14) ?
    C8 Fe1 C1 . . 156.89(17) ?
    C2 Fe1 C6 . . 118.27(15) ?
    C7 Fe1 C6 . . 41.04(17) ?
    C10 Fe1 C6 . . 39.72(15) ?
    C8 Fe1 C6 . . 68.40(16) ?
    C1 Fe1 C6 . . 108.89(13) ?
    C2 Fe1 C9 . . 124.24(16) ?
    C7 Fe1 C9 . . 67.28(18) ?
    C10 Fe1 C9 . . 40.06(15) ?
    C8 Fe1 C9 . . 39.26(17) ?
    C1 Fe1 C9 . . 162.82(16) ?
    C6 Fe1 C9 . . 67.62(15) ?
    C2 Fe1 C3 . . 40.60(12) ?
    C7 Fe1 C3 . . 164.41(19) ?
    C10 Fe1 C3 . . 117.13(15) ?
    C8 Fe1 C3 . . 125.25(17) ?
    C1 Fe1 C3 . . 68.70(12) ?
    C6 Fe1 C3 . . 151.12(16) ?
    C9 Fe1 C3 . . 105.78(15) ?
    C2 Fe1 C5 . . 68.79(13) ?
    C7 Fe1 C5 . . 111.52(14) ?
    C10 Fe1 C5 . . 166.08(13) ?
    C8 Fe1 C5 . . 122.01(15) ?
    C1 Fe1 C5 . . 41.17(12) ?
    C6 Fe1 C5 . . 130.18(14) ?
    C9 Fe1 C5 . . 153.51(14) ?
    C3 Fe1 C5 . . 68.03(12) ?
    C2 Fe1 C4 . . 68.38(13) ?
    C7 Fe1 C4 . . 129.28(17) ?
    C10 Fe1 C4 . . 151.17(14) ?
    C8 Fe1 C4 . . 108.75(15) ?
    C1 Fe1 C4 . . 68.83(12) ?
    C6 Fe1 C4 . . 167.93(16) ?
    C9 Fe1 C4 . . 118.17(14) ?
    C3 Fe1 C4 . . 40.24(13) ?
    C5 Fe1 C4 . . 40.49(12) ?
    C14 N1 C11 . . 114.7(3) ?
    C14 N2 C13 . . 113.2(3) ?
    C2 C1 C5 . . 106.8(3) ?
    C2 C1 C11 . . 125.9(3) ?
    C5 C1 C11 . . 127.3(3) ?
    C2 C1 Fe1 . . 69.01(16) ?
    C5 C1 Fe1 . . 69.69(16) ?
    C11 C1 Fe1 . . 125.37(19) ?
    C3 C2 C1 . . 108.3(3) ?
    C3 C2 Fe1 . . 70.38(17) ?
    C1 C2 Fe1 . . 69.81(16) ?
    C3 C2 H2 . . 125.9 ?
    C1 C2 H2 . . 125.9 ?
    Fe1 C2 H2 . . 125.9 ?
    C4 C3 C2 . . 108.6(3) ?
    C4 C3 Fe1 . . 70.02(17) ?
    C2 C3 Fe1 . . 69.01(16) ?
    C4 C3 H3 . . 125.7 ?
    C2 C3 H3 . . 125.7 ?
    Fe1 C3 H3 . . 125.7 ?
    C3 C4 C5 . . 108.2(3) ?
    C3 C4 Fe1 . . 69.75(17) ?
    C5 C4 Fe1 . . 69.62(16) ?
    C3 C4 H4 . . 125.9 ?
    C5 C4 H4 . . 125.9 ?
    Fe1 C4 H4 . . 125.9 ?
    C4 C5 C1 . . 108.2(3) ?
    C4 C5 Fe1 . . 69.89(17) ?
    C1 C5 Fe1 . . 69.14(15) ?
    C4 C5 H5 . . 125.9 ?
    C1 C5 H5 . . 125.9 ?
    Fe1 C5 H5 . . 125.9 ?
    C10 C6 C7 . . 106.4(3) ?
    C10 C6 Fe1 . . 69.84(19) ?
    C7 C6 Fe1 . . 69.1(2) ?
    C10 C6 H6 . . 126.8 ?
    C7 C6 H6 . . 126.8 ?
    Fe1 C6 H6 . . 126.8 ?
    C8 C7 C6 . . 107.5(4) ?
    C8 C7 Fe1 . . 69.9(2) ?
    C6 C7 Fe1 . . 69.9(2) ?
    C8 C7 H7 . . 126.3 ?
    C6 C7 H7 . . 126.3 ?
    Fe1 C7 H7 . . 126.3 ?
    C9 C8 C7 . . 108.2(4) ?
    C9 C8 Fe1 . . 70.6(2) ?
    C7 C8 Fe1 . . 69.4(2) ?
    C9 C8 H8 . . 125.9 ?
    C7 C8 H8 . . 125.9 ?
    Fe1 C8 H8 . . 125.9 ?
    C8 C9 C10 . . 108.3(4) ?
    C8 C9 Fe1 . . 70.1(2) ?
    C10 C9 Fe1 . . 69.58(19) ?
    C8 C9 H9 . . 125.9 ?
    C10 C9 H9 . . 125.9 ?
    Fe1 C9 H9 . . 125.9 ?
    C6 C10 C9 . . 109.7(3) ?
    C6 C10 Fe1 . . 70.44(19) ?
    C9 C10 Fe1 . . 70.36(19) ?
    C6 C10 H10 . . 125.2 ?
    C9 C10 H10 . . 125.2 ?
    Fe1 C10 H10 . . 125.2 ?
    N1 C11 C12 . . 120.4(3) ?
    N1 C11 C1 . . 117.1(2) ?
    C12 C11 C1 . . 122.5(3) ?
    C13 C12 C11 . . 117.5(3) ?
    C13 C12 H12 . . 121.2 ?
    C11 C12 H12 . . 121.2 ?
    N2 C13 C12 . . 123.3(3) ?
    N2 C13 H13 . . 118.3 ?
    C12 C13 H13 . . 118.3 ?
    N2 C14 N1 . . 130.9(3) ?
    N2 C14 Cl1 . . 114.6(2) ?
    N1 C14 Cl1 . . 114.5(2) ?
loop_
    _geom_torsion_atom_site_label_1
    _geom_torsion_atom_site_label_2
    _geom_torsion_atom_site_label_3
    _geom_torsion_atom_site_label_4
    _geom_torsion_site_symmetry_1
    _geom_torsion_site_symmetry_2
    _geom_torsion_site_symmetry_3
    _geom_torsion_site_symmetry_4
    _geom_torsion
    _geom_torsion_publ_flag
    C7 Fe1 C1 C2 . . . . 155.1(2) ?
    C10 Fe1 C1 C2 . . . . 71.0(2) ?
    C8 Fe1 C1 C2 . . . . -169.3(4) ?
    C6 Fe1 C1 C2 . . . . 111.7(2) ?
    C9 Fe1 C1 C2 . . . . 36.5(5) ?
    C3 Fe1 C1 C2 . . . . -37.63(18) ?
    C5 Fe1 C1 C2 . . . . -118.2(2) ?
    C4 Fe1 C1 C2 . . . . -80.94(19) ?
    C2 Fe1 C1 C5 . . . . 118.2(2) ?
    C7 Fe1 C1 C5 . . . . -86.7(2) ?
    C10 Fe1 C1 C5 . . . . -170.79(19) ?
    C8 Fe1 C1 C5 . . . . -51.1(4) ?
    C6 Fe1 C1 C5 . . . . -130.1(2) ?
    C9 Fe1 C1 C5 . . . . 154.7(4) ?
    C3 Fe1 C1 C5 . . . . 80.55(18) ?
    C4 Fe1 C1 C5 . . . . 37.24(17) ?
    C2 Fe1 C1 C11 . . . . -119.8(3) ?
    C7 Fe1 C1 C11 . . . . 35.2(3) ?
    C10 Fe1 C1 C11 . . . . -48.8(3) ?
    C8 Fe1 C1 C11 . . . . 70.9(5) ?
    C6 Fe1 C1 C11 . . . . -8.2(3) ?
    C9 Fe1 C1 C11 . . . . -83.3(5) ?
    C3 Fe1 C1 C11 . . . . -157.5(3) ?
    C5 Fe1 C1 C11 . . . . 122.0(3) ?
    C4 Fe1 C1 C11 . . . . 159.2(3) ?
    C5 C1 C2 C3 . . . . 0.4(3) ?
    C11 C1 C2 C3 . . . . 179.3(3) ?
    Fe1 C1 C2 C3 . . . . 60.1(2) ?
    C5 C1 C2 Fe1 . . . . -59.72(19) ?
    C11 C1 C2 Fe1 . . . . 119.2(3) ?
    C7 Fe1 C2 C3 . . . . -176.3(3) ?
    C10 Fe1 C2 C3 . . . . 113.1(2) ?
    C8 Fe1 C2 C3 . . . . 47.9(5) ?
    C1 Fe1 C2 C3 . . . . -119.1(3) ?
    C6 Fe1 C2 C3 . . . . 154.2(2) ?
    C9 Fe1 C2 C3 . . . . 73.2(2) ?
    C5 Fe1 C2 C3 . . . . -80.56(19) ?
    C4 Fe1 C2 C3 . . . . -36.93(18) ?
    C7 Fe1 C2 C1 . . . . -57.2(4) ?
    C10 Fe1 C2 C1 . . . . -127.83(19) ?
    C8 Fe1 C2 C1 . . . . 167.0(4) ?
    C6 Fe1 C2 C1 . . . . -86.8(2) ?
    C9 Fe1 C2 C1 . . . . -167.72(18) ?
    C3 Fe1 C2 C1 . . . . 119.1(3) ?
    C5 Fe1 C2 C1 . . . . 38.49(17) ?
    C4 Fe1 C2 C1 . . . . 82.13(18) ?
    C1 C2 C3 C4 . . . . -0.8(3) ?
    Fe1 C2 C3 C4 . . . . 59.0(2) ?
    C1 C2 C3 Fe1 . . . . -59.8(2) ?
    C2 Fe1 C3 C4 . . . . -120.2(3) ?
    C7 Fe1 C3 C4 . . . . 53.9(6) ?
    C10 Fe1 C3 C4 . . . . 156.68(19) ?
    C8 Fe1 C3 C4 . . . . 76.9(2) ?
    C1 Fe1 C3 C4 . . . . -81.99(19) ?
    C6 Fe1 C3 C4 . . . . -172.7(3) ?
    C9 Fe1 C3 C4 . . . . 115.2(2) ?
    C5 Fe1 C3 C4 . . . . -37.55(17) ?
    C7 Fe1 C3 C2 . . . . 174.1(5) ?
    C10 Fe1 C3 C2 . . . . -83.2(2) ?
    C8 Fe1 C3 C2 . . . . -162.9(2) ?
    C1 Fe1 C3 C2 . . . . 38.16(18) ?
    C6 Fe1 C3 C2 . . . . -52.6(3) ?
    C9 Fe1 C3 C2 . . . . -124.7(2) ?
    C5 Fe1 C3 C2 . . . . 82.60(19) ?
    C4 Fe1 C3 C2 . . . . 120.2(3) ?
    C2 C3 C4 C5 . . . . 0.8(3) ?
    Fe1 C3 C4 C5 . . . . 59.2(2) ?
    C2 C3 C4 Fe1 . . . . -58.4(2) ?
    C2 Fe1 C4 C3 . . . . 37.25(17) ?
    C7 Fe1 C4 C3 . . . . -163.7(2) ?
    C10 Fe1 C4 C3 . . . . -46.9(4) ?
    C8 Fe1 C4 C3 . . . . -122.8(2) ?
    C1 Fe1 C4 C3 . . . . 81.64(19) ?
    C6 Fe1 C4 C3 . . . . 162.9(6) ?
    C9 Fe1 C4 C3 . . . . -81.1(2) ?
    C5 Fe1 C4 C3 . . . . 119.5(3) ?
    C2 Fe1 C4 C5 . . . . -82.23(19) ?
    C7 Fe1 C4 C5 . . . . 76.8(3) ?
    C10 Fe1 C4 C5 . . . . -166.4(3) ?
    C8 Fe1 C4 C5 . . . . 117.7(2) ?
    C1 Fe1 C4 C5 . . . . -37.85(18) ?
    C6 Fe1 C4 C5 . . . . 43.5(7) ?
    C9 Fe1 C4 C5 . . . . 159.5(2) ?
    C3 Fe1 C4 C5 . . . . -119.5(3) ?
    C3 C4 C5 C1 . . . . -0.6(3) ?
    Fe1 C4 C5 C1 . . . . 58.73(19) ?
    C3 C4 C5 Fe1 . . . . -59.3(2) ?
    C2 C1 C5 C4 . . . . 0.1(3) ?
    C11 C1 C5 C4 . . . . -178.8(3) ?
    Fe1 C1 C5 C4 . . . . -59.2(2) ?
    C2 C1 C5 Fe1 . . . . 59.28(19) ?
    C11 C1 C5 Fe1 . . . . -119.6(3) ?
    C2 Fe1 C5 C4 . . . . 81.1(2) ?
    C7 Fe1 C5 C4 . . . . -125.9(2) ?
    C10 Fe1 C5 C4 . . . . 151.9(6) ?
    C8 Fe1 C5 C4 . . . . -81.5(3) ?
    C1 Fe1 C5 C4 . . . . 119.6(3) ?
    C6 Fe1 C5 C4 . . . . -169.2(2) ?
    C9 Fe1 C5 C4 . . . . -43.9(4) ?
    C3 Fe1 C5 C4 . . . . 37.33(18) ?
    C2 Fe1 C5 C1 . . . . -38.51(17) ?
    C7 Fe1 C5 C1 . . . . 114.5(2) ?
    C10 Fe1 C5 C1 . . . . 32.2(6) ?
    C8 Fe1 C5 C1 . . . . 158.9(2) ?
    C6 Fe1 C5 C1 . . . . 71.2(2) ?
    C9 Fe1 C5 C1 . . . . -163.6(3) ?
    C3 Fe1 C5 C1 . . . . -82.32(18) ?
    C4 Fe1 C5 C1 . . . . -119.6(3) ?
    C2 Fe1 C6 C10 . . . . -81.1(2) ?
    C7 Fe1 C6 C10 . . . . 117.5(3) ?
    C8 Fe1 C6 C10 . . . . 79.4(3) ?
    C1 Fe1 C6 C10 . . . . -125.1(2) ?
    C9 Fe1 C6 C10 . . . . 36.9(2) ?
    C3 Fe1 C6 C10 . . . . -45.2(4) ?
    C5 Fe1 C6 C10 . . . . -166.3(2) ?
    C4 Fe1 C6 C10 . . . . 157.9(6) ?
    C2 Fe1 C6 C7 . . . . 161.4(2) ?
    C10 Fe1 C6 C7 . . . . -117.5(3) ?
    C8 Fe1 C6 C7 . . . . -38.1(3) ?
    C1 Fe1 C6 C7 . . . . 117.4(2) ?
    C9 Fe1 C6 C7 . . . . -80.6(3) ?
    C3 Fe1 C6 C7 . . . . -162.7(3) ?
    C5 Fe1 C6 C7 . . . . 76.2(3) ?
    C4 Fe1 C6 C7 . . . . 40.4(7) ?
    C10 C6 C7 C8 . . . . -0.2(4) ?
    Fe1 C6 C7 C8 . . . . 60.0(2) ?
    C10 C6 C7 Fe1 . . . . -60.2(2) ?
    C2 Fe1 C7 C8 . . . . -159.8(3) ?
    C10 Fe1 C7 C8 . . . . -80.4(3) ?
    C1 Fe1 C7 C8 . . . . 159.5(2) ?
    C6 Fe1 C7 C8 . . . . -118.4(3) ?
    C9 Fe1 C7 C8 . . . . -36.9(2) ?
    C3 Fe1 C7 C8 . . . . 29.3(7) ?
    C5 Fe1 C7 C8 . . . . 114.5(2) ?
    C4 Fe1 C7 C8 . . . . 71.7(3) ?
    C2 Fe1 C7 C6 . . . . -41.4(4) ?
    C10 Fe1 C7 C6 . . . . 37.9(2) ?
    C8 Fe1 C7 C6 . . . . 118.4(3) ?
    C1 Fe1 C7 C6 . . . . -82.2(2) ?
    C9 Fe1 C7 C6 . . . . 81.5(2) ?
    C3 Fe1 C7 C6 . . . . 147.7(5) ?
    C5 Fe1 C7 C6 . . . . -127.1(2) ?
    C4 Fe1 C7 C6 . . . . -169.9(2) ?
    C6 C7 C8 C9 . . . . 0.2(4) ?
    Fe1 C7 C8 C9 . . . . 60.2(3) ?
    C6 C7 C8 Fe1 . . . . -60.0(2) ?
    C2 Fe1 C8 C9 . . . . 34.0(6) ?
    C7 Fe1 C8 C9 . . . . -119.1(3) ?
    C10 Fe1 C8 C9 . . . . -37.6(2) ?
    C1 Fe1 C8 C9 . . . . -168.3(3) ?
    C6 Fe1 C8 C9 . . . . -80.6(3) ?
    C3 Fe1 C8 C9 . . . . 70.2(3) ?
    C5 Fe1 C8 C9 . . . . 154.6(2) ?
    C4 Fe1 C8 C9 . . . . 111.9(2) ?
    C2 Fe1 C8 C7 . . . . 153.0(4) ?
    C10 Fe1 C8 C7 . . . . 81.5(3) ?
    C1 Fe1 C8 C7 . . . . -49.2(5) ?
    C6 Fe1 C8 C7 . . . . 38.4(2) ?
    C9 Fe1 C8 C7 . . . . 119.1(4) ?
    C3 Fe1 C8 C7 . . . . -170.7(2) ?
    C5 Fe1 C8 C7 . . . . -86.4(3) ?
    C4 Fe1 C8 C7 . . . . -129.1(2) ?
    C7 C8 C9 C10 . . . . -0.1(4) ?
    Fe1 C8 C9 C10 . . . . 59.3(3) ?
    C7 C8 C9 Fe1 . . . . -59.5(2) ?
    C2 Fe1 C9 C8 . . . . -167.4(2) ?
    C7 Fe1 C9 C8 . . . . 38.2(3) ?
    C10 Fe1 C9 C8 . . . . 119.4(4) ?
    C1 Fe1 C9 C8 . . . . 164.3(4) ?
    C6 Fe1 C9 C8 . . . . 82.8(3) ?
    C3 Fe1 C9 C8 . . . . -127.0(3) ?
    C5 Fe1 C9 C8 . . . . -54.8(4) ?
    C4 Fe1 C9 C8 . . . . -85.5(3) ?
    C2 Fe1 C9 C10 . . . . 73.2(3) ?
    C7 Fe1 C9 C10 . . . . -81.2(3) ?
    C8 Fe1 C9 C10 . . . . -119.4(4) ?
    C1 Fe1 C9 C10 . . . . 44.9(6) ?
    C6 Fe1 C9 C10 . . . . -36.6(2) ?
    C3 Fe1 C9 C10 . . . . 113.6(2) ?
    C5 Fe1 C9 C10 . . . . -174.2(3) ?
    C4 Fe1 C9 C10 . . . . 155.1(2) ?
    C7 C6 C10 C9 . . . . 0.1(4) ?
    Fe1 C6 C10 C9 . . . . -59.6(3) ?
    C7 C6 C10 Fe1 . . . . 59.7(2) ?
    C8 C9 C10 C6 . . . . 0.0(4) ?
    Fe1 C9 C10 C6 . . . . 59.7(2) ?
    C8 C9 C10 Fe1 . . . . -59.6(3) ?
    C2 Fe1 C10 C6 . . . . 115.1(2) ?
    C7 Fe1 C10 C6 . . . . -39.1(3) ?
    C8 Fe1 C10 C6 . . . . -83.5(3) ?
    C1 Fe1 C10 C6 . . . . 74.7(3) ?
    C9 Fe1 C10 C6 . . . . -120.4(3) ?
    C3 Fe1 C10 C6 . . . . 157.4(2) ?
    C5 Fe1 C10 C6 . . . . 48.7(7) ?
    C4 Fe1 C10 C6 . . . . -170.6(3) ?
    C2 Fe1 C10 C9 . . . . -124.5(3) ?
    C7 Fe1 C10 C9 . . . . 81.2(3) ?
    C8 Fe1 C10 C9 . . . . 36.8(3) ?
    C1 Fe1 C10 C9 . . . . -164.9(2) ?
    C6 Fe1 C10 C9 . . . . 120.4(3) ?
    C3 Fe1 C10 C9 . . . . -82.3(3) ?
    C5 Fe1 C10 C9 . . . . 169.1(5) ?
    C4 Fe1 C10 C9 . . . . -50.2(4) ?
    C14 N1 C11 C12 . . . . 0.3(4) ?
    C14 N1 C11 C1 . . . . 178.1(3) ?
    C2 C1 C11 N1 . . . . -10.2(4) ?
    C5 C1 C11 N1 . . . . 168.4(3) ?
    Fe1 C1 C11 N1 . . . . 78.1(3) ?
    C2 C1 C11 C12 . . . . 167.5(3) ?
    C5 C1 C11 C12 . . . . -13.8(4) ?
    Fe1 C1 C11 C12 . . . . -104.2(3) ?
    N1 C11 C12 C13 . . . . -0.6(4) ?
    C1 C11 C12 C13 . . . . -178.2(3) ?
    C14 N2 C13 C12 . . . . 0.4(5) ?
    C11 C12 C13 N2 . . . . 0.2(5) ?
    C13 N2 C14 N1 . . . . -0.8(5) ?
    C13 N2 C14 Cl1 . . . . 178.7(2) ?
    C11 N1 C14 N2 . . . . 0.4(5) ?
    C11 N1 C14 Cl1 . . . . -179.0(2) ?
_iucr_refine_instructions_details
;
TITL A in P2(1)/c
CELL 0.71073  10.5064  10.2684  11.8433  90.000 108.580  90.000
ZERR    4.00   0.0018   0.0017   0.0020   0.000   0.002   0.000
LATT 1
SYMM -X, 0.5+Y, 0.5-Z
SFAC C  H  N  Cl Fe
UNIT 56  44  8  4  4
OMIT -3 51
L.S. 10
ACTA
BOND $H
FMAP 2
PLAN 5
CONF
HTAB
SIZE 0.43 0.15 0.12
WGHT   0.100000   1.000000
FVAR 0.470890
TEMP 23.000
MOLE 1
Fe1    5   0.837339   0.373236   0.131019  11.000000   0.033080 =
           0.035140   0.037680   0.004640   0.005120  -0.000760
Cl1    4   0.309920   0.084658   0.062085  11.000000   0.063930 =
           0.076980   0.060710   0.002510   0.015630  -0.025170
N1     3   0.486444   0.243443   0.028545  11.000000   0.037060 =
           0.041670   0.041410  -0.002950   0.005300   0.000390
N2     3   0.364932   0.108460  -0.135042  11.000000   0.043080 =
           0.050250   0.052330  -0.011870   0.005900  -0.004580
C1     1   0.649173   0.401548   0.014841  11.000000   0.035480 =
           0.034330   0.039050   0.000480   0.002420   0.004200
C2     1   0.664077   0.463226   0.126550  11.000000   0.037810 =
           0.042320   0.048060  -0.007390   0.009490   0.002600
AFIX 13
H2     2   0.610712   0.444732   0.179114  11.000000  -1.200000
AFIX 0
C3     1   0.768309   0.556095   0.147740  11.000000   0.048410 =
           0.036210   0.055920  -0.010360   0.006280  -0.002850
AFIX 13
H3     2   0.800434   0.611995   0.218208  11.000000  -1.200000
AFIX 0
C4     1   0.820411   0.552682   0.051981  11.000000   0.050000 =
           0.035290   0.055630   0.006900   0.008780  -0.005860
AFIX 13
H4     2   0.894782   0.605733   0.044357  11.000000  -1.200000
AFIX 0
C5     1   0.747526   0.458515  -0.030929  11.000000   0.045020 =
           0.037640   0.038700   0.007120   0.007350   0.001610
AFIX 13
H5     2   0.762563   0.435321  -0.105943  11.000000  -1.200000
AFIX 0
C6     1   0.859804   0.181265   0.177310  11.000000   0.062260 =
           0.034560   0.074870   0.008710  -0.006440   0.004690
AFIX 13
H6     2   0.791097   0.113181   0.152915  11.000000  -1.200000
AFIX 0
C7     1   0.951953   0.218799   0.117106  11.000000   0.098530 =
           0.087210   0.055330   0.015460   0.020980   0.061950
AFIX 13
H7     2   0.958243   0.181218   0.043006  11.000000  -1.200000
AFIX 0
C8     1   1.033904   0.318874   0.184854  11.000000   0.039530 =
           0.085920   0.090050   0.040010   0.014620   0.011390
AFIX 13
H8     2   1.106592   0.363663   0.165360  11.000000  -1.200000
AFIX 0
C9     1   0.994548   0.341884   0.282760  11.000000   0.056770 =
           0.056740   0.059580   0.017480  -0.014530  -0.009740
AFIX 13
H9     2   1.033928   0.406361   0.345130  11.000000  -1.200000
AFIX 0
C10    1   0.888461   0.258125   0.278227  11.000000   0.061680 =
           0.058790   0.047550   0.017790   0.007560  -0.006460
AFIX 13
H10    2   0.840926   0.254834   0.337187  11.000000  -1.200000
AFIX 0
C11    1   0.553335   0.298570  -0.039656  11.000000   0.034340 =
           0.035990   0.039910   0.000390   0.002710   0.008420
C12    1   0.526687   0.260355  -0.157847  11.000000   0.040030 =
           0.053270   0.040300  -0.007360   0.008070  -0.000990
AFIX 43
H12    2   0.571403   0.298049  -0.205907  11.000000  -1.200000
AFIX 0
C13    1   0.432033   0.165057  -0.200676  11.000000   0.044650 =
           0.058470   0.044030  -0.013960   0.005630   0.001490
AFIX 43
H13    2   0.413606   0.138475  -0.279335  11.000000  -1.200000
AFIX 0
C14    1   0.398291   0.153840  -0.025853  11.000000   0.039560 =
           0.042960   0.050840   0.002030   0.006370  -0.001350
HKLF 4
END
HKLF 4
REM  A in P2(1)/c
REM R1=  0.0316 for   1777 Fo > 4sig(Fo)  and  0.0458 for all   2251 data
REM    163 parameters refined using      0 restraints
;
