# Supplementary material for: (2-Chloro­pyrimidin-4-yl)ferrocene
Source: Acta Crystallogr Sect E Struct Rep Online. 2014 Mar 12;70(Pt 4):m130. doi: 10.1107/S1600536814004917 (PMC3998571; doi:10.1107/S1600536814004917)
Supplement: Supplementary file 2 [file e-70-0m130-Isup2.hkl]

# 
# h,k,l, Fc-squared, Fo-squared, sigma(Fo-squared) and status flag 
# 
data_I
_shelx_title ' A in P2(1)/c' 
_shelx_refln_list_code          4 
_shelx_F_calc_maximum      214.74 
_exptl_crystal_F_000       608.00 
_reflns_d_resolution_high  0.8255 
 
loop_ 
 _symmetry_equiv_pos_as_xyz 
 'x, y, z' 
 '-x, y+1/2, -z+1/2' 
 '-x, -y, -z' 
 'x, -y-1/2, z-1/2' 
 
_cell_length_a    10.5064 
_cell_length_b    10.2684 
_cell_length_c    11.8433 
_cell_angle_alpha  90.000 
_cell_angle_beta  108.580 
_cell_angle_gamma  90.000 
 
_shelx_F_squared_multiplier     1.000 
 
loop_ 
 _refln_index_h 
 _refln_index_k 
 _refln_index_l 
 _refln_F_squared_calc 
 _refln_F_squared_meas 
 _refln_F_squared_sigma 
 _refln_observed_status 
   2   0   0      594.42      584.91     32.00 o 
   3   0   0     1674.96     1603.33     24.56 o 
   4   0   0     1366.61     1356.61     22.77 o 
   5   0   0      195.48      198.00     10.53 o 
   6   0   0     6742.48     6528.99    113.80 o 
   7   0   0      920.23      938.62     29.82 o 
   8   0   0      175.36      157.67     35.74 o 
   9   0   0      362.51      321.95     20.40 o 
  10   0   0      417.50      389.34     31.95 o 
  11   0   0        0.77        4.80     12.47 o 
  12   0   0      261.98      275.20     23.62 o 
   1   1   0     2364.82     2739.16     51.61 o 
   2   1   0    14676.22    14707.51    141.06 o 
   3   1   0      671.00      718.45     11.10 o 
   4   1   0     2528.53     2424.38     28.69 o 
   5   1   0     1705.75     1567.47     17.91 o 
   6   1   0      384.04      407.30     10.77 o 
   7   1   0      459.78      494.45     12.68 o 
   8   1   0      172.36      198.46     14.40 o 
   9   1   0      265.57      283.42     18.50 o 
  10   1   0      172.53      171.97     12.34 o 
  11   1   0      359.23      380.47     20.03 o 
  12   1   0        0.58      -12.18      8.44 o 
   0   2   0     2005.58     2166.83     44.61 o 
   1   2   0       65.28       93.04      3.42 o 
   2   2   0    21628.50    23736.18    353.15 o 
   3   2   0     3562.68     3574.16     40.63 o 
   4   2   0      154.05      186.65      6.40 o 
   5   2   0       31.86       38.75      4.42 o 
   6   2   0       11.50        9.55      4.27 o 
   7   2   0      122.20      151.74     10.69 o 
   8   2   0       72.24       64.64      7.34 o 
   9   2   0       29.05       23.55      7.33 o 
  10   2   0        4.04        2.61      6.80 o 
  11   2   0        1.51      -11.21      7.47 o 
   1   3   0      693.80      760.51     10.21 o 
   2   3   0     1859.50     2022.78     51.78 o 
   3   3   0      148.69      171.71      5.81 o 
   4   3   0     1888.01     1696.39     22.62 o 
   5   3   0     1085.86     1047.24     19.81 o 
   6   3   0      146.99      137.61     13.22 o 
   7   3   0       73.74       71.66      6.58 o 
   8   3   0      371.21      356.51     14.72 o 
   9   3   0      251.12      228.09     12.39 o 
  10   3   0      178.69      164.26     15.67 o 
  11   3   0      369.25      360.80     22.28 o 
   0   4   0     6958.46     6853.70     89.10 o 
   1   4   0     1199.15     1136.43     15.82 o 
   2   4   0     3583.76     4100.51     98.07 o 
   3   4   0       76.01       62.85      3.81 o 
   4   4   0     3699.75     3984.09     61.71 o 
   5   4   0     1495.01     1419.84     21.56 o 
   6   4   0     1663.12     1546.91     24.02 o 
   7   4   0     1138.70     1084.47     20.35 o 
   8   4   0      236.54      240.01     10.28 o 
   9   4   0      700.19      704.11     20.45 o 
  10   4   0      121.73      109.28     14.27 o 
  11   4   0       31.86       39.35     13.04 o 
   1   5   0     1223.46     1228.71     18.08 o 
   2   5   0     3520.32     3905.56     36.09 o 
   3   5   0      645.58      749.46     17.50 o 
   4   5   0     1021.12     1115.34     42.77 o 
   5   5   0     1964.74     1944.58     45.80 o 
   6   5   0       34.30       28.76      5.41 o 
   7   5   0      940.29      957.28     22.72 o 
   8   5   0      272.88      255.67     11.59 o 
   9   5   0        1.97       -3.00      6.24 o 
  10   5   0       99.11       85.14     13.48 o 
  11   5   0      108.00       98.07     15.81 o 
   0   6   0     1001.00     1023.23     20.91 o 
   1   6   0      630.85      685.41     11.94 o 
   2   6   0      460.51      416.67      8.17 o 
   3   6   0       74.91       95.66      4.43 o 
   4   6   0       83.02       91.26      6.30 o 
   5   6   0      955.71      999.84     30.56 o 
   6   6   0      283.64      347.09     21.75 o 
   7   6   0      278.38      257.81     15.15 o 
   8   6   0        0.80       -0.87      5.80 o 
   9   6   0        4.38        6.01      6.84 o 
  10   6   0       23.77        9.38     12.63 o 
   1   7   0      154.67      159.17      7.36 o 
   2   7   0     1345.86     1328.64     17.11 o 
   3   7   0      146.00      146.57      9.50 o 
   4   7   0     1041.52     1141.18     41.41 o 
   5   7   0      251.53      263.72     15.77 o 
   6   7   0      100.37       97.84      9.42 o 
   7   7   0      182.61      195.36     11.03 o 
   8   7   0      153.98      146.95     13.46 o 
   9   7   0       10.86       12.10      7.87 o 
   0   8   0      558.82      545.12     16.66 o 
   1   8   0      118.23      125.71      7.45 o 
   2   8   0        0.99       -0.17      3.46 o 
   3   8   0     1381.87     1427.14     27.46 o 
   4   8   0      302.08      313.68     22.56 o 
   5   8   0       16.46       25.36      6.94 o 
   6   8   0      701.30      762.31     19.37 o 
   7   8   0       62.44       75.62      8.89 o 
   8   8   0       14.76        4.93      7.59 o 
   9   8   0      461.15      471.01     20.25 o 
   1   9   0      834.92      833.40     15.90 o 
   2   9   0      289.96      313.88     11.84 o 
   3   9   0       94.04       92.40      9.04 o 
   4   9   0        0.90       -2.60      4.55 o 
   5   9   0      308.08      335.70     16.89 o 
   6   9   0       25.50       16.88      7.59 o 
   7   9   0      226.79      243.70     30.80 o 
   8   9   0      138.68      144.66     13.11 o 
   0  10   0      142.96      174.26     12.56 o 
   1  10   0        8.98        5.81      4.40 o 
   2  10   0        0.56       -0.97      5.69 o 
   3  10   0      159.14      152.42     11.87 o 
   4  10   0       43.38       44.09      7.31 o 
   5  10   0       37.81       22.94      7.51 o 
   6  10   0        2.97        1.07      7.30 o 
   7  10   0        1.36        5.52      8.02 o 
   1  11   0      356.88      393.45     16.86 o 
   2  11   0       12.53       15.53      7.48 o 
   3  11   0        8.67        6.87      6.64 o 
   4  11   0      137.05      150.90     29.37 o 
   5  11   0       37.77       29.07     10.10 o 
   0  12   0      157.08      139.45     27.38 o 
   1  12   0      103.47      101.95     11.94 o 
   2  12   0      157.41      123.94     14.18 o 
   3  12   0      268.22      333.06     19.76 o 
 -12   1   1      299.31      333.83     26.85 o 
 -11   1   1      360.38      392.92     17.40 o 
 -10   1   1      284.26      280.22     14.06 o 
  -9   1   1       58.74       57.00      7.87 o 
  -8   1   1       57.81       58.55      8.01 o 
  -7   1   1      677.72      717.25     13.22 o 
  -6   1   1      671.26      638.60     10.06 o 
  -5   1   1     5390.02     5204.48     46.11 o 
  -4   1   1       98.95      119.34      5.25 o 
  -3   1   1     1958.78     1871.35     21.83 o 
  -2   1   1     5613.62     5813.80    143.54 o 
  -1   1   1      509.23      512.65      7.82 o 
   0   1   1     3233.80     3216.96     41.52 o 
   1   1   1    11266.28    11898.02    220.35 o 
   2   1   1       12.06        9.44      2.82 o 
   3   1   1    11247.34    10902.61     96.91 o 
   4   1   1      404.22      354.30      7.17 o 
   5   1   1       41.84       42.38      4.36 o 
   6   1   1       81.85       89.38      7.32 o 
   7   1   1      603.98      600.43     18.01 o 
   8   1   1      207.17      200.82     11.52 o 
   9   1   1      132.56      131.61     20.21 o 
  10   1   1      617.05      685.32     25.90 o 
  11   1   1        1.55       -6.73     14.73 o 
 -12   2   1       51.92       54.13     17.96 o 
 -11   2   1       28.26       17.52     12.70 o 
 -10   2   1      606.88      621.70     28.88 o 
  -9   2   1      345.78      340.70     17.53 o 
  -8   2   1      336.63      328.75      9.97 o 
  -7   2   1     2441.51     2369.15     29.00 o 
  -6   2   1      513.68      499.15     10.40 o 
  -5   2   1       91.46       82.86      4.57 o 
  -4   2   1     2381.04     2313.07     27.44 o 
  -3   2   1       51.67       54.18      3.03 o 
  -2   2   1      983.66     1140.14     21.91 o 
  -1   2   1    22810.14    23361.87    223.96 o 
   0   2   1     7287.85     7508.31     66.50 o 
   1   2   1     7966.51     8502.35     75.41 o 
   2   2   1     6525.99     7079.03    131.43 o 
   3   2   1      856.58      776.68     12.41 o 
   4   2   1      601.13      599.98     11.49 o 
   5   2   1     7571.12     7493.24     78.90 o 
   6   2   1     2772.85     2686.33     34.84 o 
   7   2   1       55.54       52.55      7.91 o 
   8   2   1      419.83      414.82     17.70 o 
   9   2   1      332.26      362.70     18.72 o 
  10   2   1       15.52       12.86      7.94 o 
  11   2   1      375.65      366.85     18.02 o 
 -11   3   1      116.61      103.12     14.72 o 
 -10   3   1        6.22       13.92      9.41 o 
  -9   3   1       42.19       38.96      7.91 o 
  -8   3   1      801.43      814.69     18.63 o 
  -7   3   1       16.14       11.00      4.06 o 
  -6   3   1     1362.28     1282.79     18.38 o 
  -5   3   1     1211.65     1201.98     17.21 o 
  -4   3   1       43.04       48.00      3.58 o 
  -3   3   1       82.63       74.69      2.98 o 
  -2   3   1     1604.70     1568.84     21.56 o 
  -1   3   1      554.27      552.11      7.97 o 
   0   3   1      212.39      257.49      7.28 o 
   1   3   1      180.78      181.32      4.70 o 
   2   3   1     2507.42     2707.29     45.05 o 
   3   3   1     4337.77     4553.29     49.14 o 
   4   3   1     1149.78     1022.04     16.37 o 
   5   3   1      676.43      677.39     13.68 o 
   6   3   1      399.33      382.37     11.32 o 
   7   3   1      439.82      445.36     12.94 o 
   8   3   1       21.06       21.70      5.75 o 
   9   3   1       37.43       45.28      8.30 o 
  10   3   1      569.03      610.62     21.32 o 
  11   3   1        1.69        8.57     11.49 o 
 -11   4   1        1.94        6.31     10.39 o 
 -10   4   1        7.65        4.78     10.15 o 
  -9   4   1        3.11        2.21      5.40 o 
  -8   4   1        0.13        5.81      4.95 o 
  -7   4   1        0.01       -0.48      3.72 o 
  -6   4   1        1.36       -1.14      3.51 o 
  -5   4   1      709.89      812.35     13.69 o 
  -4   4   1     1362.56     1412.83     23.88 o 
  -3   4   1      592.67      603.29     14.32 o 
  -2   4   1      221.44      251.91      5.49 o 
  -1   4   1      406.41      421.94      6.96 o 
   0   4   1      678.96      633.97      8.77 o 
   1   4   1     1894.47     1981.25     21.82 o 
   2   4   1      641.24      741.00     12.77 o 
   3   4   1       11.59        9.74      2.63 o 
   4   4   1     6074.10     6356.16     68.11 o 
   5   4   1       14.91       13.76      4.40 o 
   6   4   1       19.63       26.76      5.26 o 
   7   4   1      195.34      176.90      9.45 o 
   8   4   1       34.06       34.07      6.54 o 
   9   4   1       28.76       18.89      7.56 o 
  10   4   1       90.66       85.54     13.46 o 
  11   4   1        8.84        4.96     12.99 o 
 -11   5   1       77.72       62.11     14.05 o 
 -10   5   1       38.98       26.40      7.56 o 
  -9   5   1      204.73      200.11     11.23 o 
  -8   5   1      163.58      143.58     11.82 o 
  -7   5   1      607.40      613.66     15.72 o 
  -6   5   1      619.86      623.02     17.46 o 
  -5   5   1      790.68      768.60     13.74 o 
  -4   5   1       16.56       18.47      3.56 o 
  -3   5   1     2513.70     2696.71     40.79 o 
  -2   5   1     1104.85     1108.21     14.51 o 
  -1   5   1       12.47       11.63      2.36 o 
   0   5   1       21.89       18.11      2.50 o 
   1   5   1     5615.32     5660.63     49.89 o 
   2   5   1     1109.57     1052.43     14.68 o 
   3   5   1     1258.37     1263.04     41.22 o 
   4   5   1     1577.77     1594.71     23.53 o 
   5   5   1      100.52      102.64      6.91 o 
   6   5   1        7.74        9.56      4.86 o 
   7   5   1      348.53      369.52     12.76 o 
   8   5   1      578.50      582.74     19.01 o 
   9   5   1      126.73      119.91     13.92 o 
  10   5   1      126.00      117.83     22.10 o 
 -10   6   1      589.61      611.50     19.04 o 
  -9   6   1      234.81      229.21     14.32 o 
  -8   6   1      459.79      456.06     15.10 o 
  -7   6   1      575.97      590.71     16.58 o 
  -6   6   1      949.06     1019.87     20.81 o 
  -5   6   1      278.08      305.30     24.92 o 
  -4   6   1     1583.80     1610.04     34.12 o 
  -3   6   1     1317.36     1392.19     29.73 o 
  -2   6   1      656.50      677.36     10.78 o 
  -1   6   1     3211.94     3149.74     31.12 o 
   0   6   1     3598.71     3438.40     33.31 o 
   1   6   1      381.23      391.48      8.04 o 
   2   6   1     2951.61     2937.95     32.34 o 
   3   6   1     2081.35     2210.19     26.33 o 
   4   6   1       19.74       20.64      4.75 o 
   5   6   1     2306.97     2431.70     34.47 o 
   6   6   1      173.46      184.62     11.00 o 
   7   6   1        4.75       -1.44      6.08 o 
   8   6   1      656.33      688.96     24.17 o 
   9   6   1      222.68      203.76     20.13 o 
  10   6   1        0.10        2.04      8.30 o 
 -10   7   1       40.14       10.46      8.11 o 
  -9   7   1      257.03      272.89     14.65 o 
  -8   7   1      494.01      491.47     16.58 o 
  -7   7   1       18.44       15.05      6.03 o 
  -6   7   1      669.04      742.94     18.10 o 
  -5   7   1        2.03        0.58      5.03 o 
  -4   7   1       17.06       10.48      4.32 o 
  -3   7   1      181.56      185.46      7.41 o 
  -2   7   1     1768.09     1690.13     22.84 o 
  -1   7   1       58.91       65.23      5.53 o 
   0   7   1      307.92      254.24      7.20 o 
   1   7   1      743.22      724.12     14.98 o 
   2   7   1      136.94      148.32      6.49 o 
   3   7   1        3.69        1.35      4.04 o 
   4   7   1      754.67      818.69     19.73 o 
   5   7   1      510.75      502.64     16.17 o 
   6   7   1      474.26      476.25     16.51 o 
   7   7   1      373.47      389.74     26.40 o 
   8   7   1       22.26       16.86      9.51 o 
   9   7   1       11.87       14.98      8.55 o 
  -9   8   1        6.73       13.33      7.96 o 
  -8   8   1        1.10        4.95      6.73 o 
  -7   8   1       27.57       24.50      7.09 o 
  -6   8   1      147.81      132.22      9.64 o 
  -5   8   1       11.38       14.36      5.67 o 
  -4   8   1        1.01        5.81      4.55 o 
  -3   8   1       98.69       91.34      7.05 o 
  -2   8   1      301.79      319.81      9.77 o 
  -1   8   1      111.51      111.74      6.37 o 
   0   8   1      238.03      247.63      9.11 o 
   1   8   1       24.53       22.95      4.09 o 
   2   8   1        1.95        0.24      3.70 o 
   3   8   1       15.13       21.60      6.05 o 
   4   8   1      139.13      141.32     10.37 o 
   5   8   1       34.27       35.36      7.36 o 
   6   8   1        8.68       13.76      7.47 o 
   7   8   1      219.76      191.32     15.06 o 
   8   8   1      121.32      108.01     16.55 o 
  -8   9   1      223.38      241.32     14.10 o 
  -7   9   1        1.99       -2.72      6.38 o 
  -6   9   1      335.83      346.88     14.96 o 
  -5   9   1      193.01      193.02     10.98 o 
  -4   9   1       16.02       20.89      5.75 o 
  -3   9   1      179.21      200.54     10.10 o 
  -2   9   1      161.69      141.96     13.27 o 
  -1   9   1       84.16       87.09      6.46 o 
   0   9   1       43.89       46.34      5.34 o 
   1   9   1      101.86      101.06      8.68 o 
   2   9   1      408.43      421.68     14.70 o 
   3   9   1       22.87       16.09      6.87 o 
   4   9   1      680.49      700.68     23.29 o 
   5   9   1       22.43       22.39      9.17 o 
   6   9   1        4.99        6.27      7.97 o 
   7   9   1      109.19      132.70     17.75 o 
   8   9   1       87.21       95.37     12.16 o 
  -7  10   1      134.99      129.43     21.97 o 
  -6  10   1      202.65      223.58     15.12 o 
  -5  10   1       65.49       59.27      8.46 o 
  -4  10   1     1145.21     1215.44     26.21 o 
  -3  10   1      261.56      274.17     12.05 o 
  -2  10   1        1.37       -0.77      5.11 o 
  -1  10   1      591.48      604.94     14.54 o 
   0  10   1      458.14      457.91     14.14 o 
   1  10   1       20.89       18.05      6.49 o 
   2  10   1     1221.11     1178.69     45.80 o 
   3  10   1      257.79      255.94     20.69 o 
   4  10   1        0.19        1.56      7.93 o 
   5  10   1      124.69      124.83     13.45 o 
   6  10   1      252.09      268.16     26.58 o 
  -5  11   1      125.25      135.71     11.36 o 
  -4  11   1       56.32       47.76      8.19 o 
  -3  11   1      209.05      224.41     13.88 o 
  -2  11   1      836.14      794.89     23.13 o 
  -1  11   1       50.97       37.72      9.48 o 
   0  11   1      358.90      376.43     14.33 o 
   1  11   1      446.30      478.62     23.98 o 
   2  11   1        2.10        8.38      8.42 o 
   3  11   1       59.95       45.76     10.23 o 
   4  11   1      163.43      209.87     18.17 o 
   5  11   1      109.05      112.21     31.17 o 
  -3  12   1        0.05        5.79      7.26 o 
  -2  12   1       12.31       -4.06      6.83 o 
  -1  12   1        0.08        1.24     10.29 o 
   0  12   1        0.10        2.01      7.91 o 
   1  12   1       51.70       62.82     11.62 o 
   2  12   1        5.38       -0.52      8.48 o 
 -12   0   2        6.96        1.11     11.55 o 
 -11   0   2      843.32      890.68     34.74 o 
 -10   0   2      496.33      499.40     24.80 o 
  -9   0   2      311.30      326.06     19.43 o 
  -8   0   2     1867.41     1900.43     50.62 o 
  -7   0   2      918.02      913.12     20.80 o 
  -6   0   2      570.77      591.14     15.14 o 
  -5   0   2     3286.69     3298.92     47.96 o 
  -4   0   2     8164.38     7731.49     99.85 o 
  -3   0   2        0.85       -6.43      4.29 o 
  -2   0   2    21050.54    20473.13    250.54 o 
  -1   0   2    46112.18    43950.99   1095.77 o 
   0   0   2     2076.52     2276.55     37.34 o 
   1   0   2      209.06      292.12      7.26 o 
   2   0   2     1094.26     1131.00     21.82 o 
   3   0   2     1998.84     1937.10     29.85 o 
   4   0   2     3670.67     3516.36     50.70 o 
   5   0   2     9753.80     9593.26    125.96 o 
   6   0   2     1058.66     1098.65     25.08 o 
   7   0   2       18.97        6.14     11.00 o 
   8   0   2      422.43      430.79     22.47 o 
   9   0   2       25.31       20.84     10.99 o 
  10   0   2      158.13      144.71     17.88 o 
  11   0   2      712.08      754.61     34.75 o 
 -12   1   2      424.68      382.06     22.40 o 
 -11   1   2      224.94      209.71     13.65 o 
 -10   1   2       21.88        9.94      7.69 o 
  -9   1   2      558.85      603.89     18.12 o 
  -8   1   2      325.55      343.80     11.20 o 
  -7   1   2      598.82      574.34     13.30 o 
  -6   1   2     5060.71     5035.44     54.81 o 
  -5   1   2      424.44      367.36      7.80 o 
  -4   1   2      868.54      837.69     12.56 o 
  -3   1   2      652.53      603.64      8.63 o 
  -2   1   2     4191.01     4125.05     47.62 o 
  -1   1   2     3506.68     3602.73     42.36 o 
   0   1   2     4028.24     4382.58     43.46 o 
   1   1   2    12084.10    12625.41    120.27 o 
   2   1   2      195.43      175.06      4.76 o 
   3   1   2      699.82      600.94      9.40 o 
   4   1   2      445.45      449.51      8.67 o 
   5   1   2      416.08      443.75      9.36 o 
   6   1   2      854.50      874.43     16.76 o 
   7   1   2      384.60      361.21     14.72 o 
   8   1   2      100.49       94.86      9.32 o 
   9   1   2      688.36      698.80     21.09 o 
  10   1   2      196.10      204.96     13.93 o 
  11   1   2       21.87       16.66     10.34 o 
 -12   2   2        0.08        3.49     10.60 o 
 -11   2   2        3.94       -1.19      9.00 o 
 -10   2   2        3.54       15.86     10.03 o 
  -9   2   2        7.46       -0.04      5.85 o 
  -8   2   2      132.08      142.19      8.15 o 
  -7   2   2       22.14        9.83      4.68 o 
  -6   2   2        1.55        0.76      3.39 o 
  -5   2   2       73.68       80.71      4.03 o 
  -4   2   2       65.77       64.50      4.08 o 
  -3   2   2      132.61      147.70      4.96 o 
  -2   2   2      703.31      679.92     10.31 o 
  -1   2   2      886.51      867.30     11.71 o 
   0   2   2     3033.37     2882.88     30.32 o 
   1   2   2     2785.74     2906.17     28.22 o 
   2   2   2     1654.95     1906.14     21.97 o 
   3   2   2      620.56      667.70     10.15 o 
   4   2   2      855.57      903.46     12.96 o 
   5   2   2        1.17        0.12      2.76 o 
   6   2   2       47.46       34.96      5.51 o 
   7   2   2      185.24      178.83      9.55 o 
   8   2   2      185.68      198.85     11.55 o 
   9   2   2      153.92      150.88     19.37 o 
  10   2   2       12.89       23.01      8.43 o 
  11   2   2        7.59        5.07      9.39 o 
 -12   3   2      134.47      117.08     30.65 o 
 -11   3   2        0.12       -1.99     16.37 o 
 -10   3   2       99.64       92.18     18.56 o 
  -9   3   2       47.62       50.91      7.86 o 
  -8   3   2     1565.98     1582.70     25.66 o 
  -7   3   2      112.98       92.23      6.71 o 
  -6   3   2     2702.24     2584.01     30.00 o 
  -5   3   2      199.34      255.05      7.15 o 
  -4   3   2     1953.83     1922.05     21.94 o 
  -3   3   2      472.34      464.47      8.20 o 
  -2   3   2      461.28      427.41      8.34 o 
  -1   3   2      278.02      287.12      6.59 o 
   0   3   2     2841.15     2643.54     26.39 o 
   1   3   2        2.82       18.13      2.25 o 
   2   3   2     1686.70     1681.89     20.76 o 
   3   3   2     1856.59     1827.37     20.85 o 
   4   3   2      458.86      500.76      9.16 o 
   5   3   2      529.45      547.59     12.64 o 
   6   3   2     1246.29     1217.53     21.13 o 
   7   3   2     1676.78     1691.54     27.33 o 
   8   3   2       51.66       49.34      6.76 o 
   9   3   2      597.83      600.65     19.54 o 
  10   3   2        6.67       11.03      9.12 o 
  11   3   2        2.91        2.14     12.93 o 
 -11   4   2      231.18      242.09     19.18 o 
 -10   4   2      771.01      762.44     33.21 o 
  -9   4   2      149.29      153.62     11.27 o 
  -8   4   2      555.85      560.60     17.41 o 
  -7   4   2      442.07      416.63     12.45 o 
  -6   4   2        2.03        3.08      4.14 o 
  -5   4   2     1224.25     1139.71     16.37 o 
  -4   4   2     2177.06     2032.58     21.10 o 
  -3   4   2        2.86        1.50      2.32 o 
  -2   4   2     5432.02     5472.20     52.37 o 
  -1   4   2     4031.70     3792.76     37.12 o 
   0   4   2        7.19        7.84      2.21 o 
   1   4   2     3241.36     3220.27     32.64 o 
   2   4   2      842.15      735.16     11.88 o 
   3   4   2     2136.81     2253.04     25.30 o 
   4   4   2     7391.23     7482.01     79.24 o 
   5   4   2     2729.18     2685.09     35.02 o 
   6   4   2      139.85      143.17      9.33 o 
   7   4   2      341.43      346.24     12.36 o 
   8   4   2      271.86      245.33     11.24 o 
   9   4   2      254.34      253.45     15.37 o 
  10   4   2      219.19      179.28     19.53 o 
 -11   5   2       68.52       39.68     12.22 o 
 -10   5   2      126.98      131.14     12.60 o 
  -9   5   2      672.88      679.44     20.76 o 
  -8   5   2       84.24       77.05      9.37 o 
  -7   5   2     1064.41     1064.15     21.09 o 
  -6   5   2       48.30       47.20      6.19 o 
  -5   5   2      131.86      128.69      7.34 o 
  -4   5   2       62.75       61.66      4.85 o 
  -3   5   2     3938.55     3872.46     40.24 o 
  -2   5   2     1003.23     1012.98     17.54 o 
  -1   5   2     2309.90     2200.34     24.40 o 
   0   5   2     1945.40     1952.12     22.34 o 
   1   5   2     1191.99     1203.87     15.99 o 
   2   5   2      892.69      989.08     14.35 o 
   3   5   2     7292.68     7354.02     70.09 o 
   4   5   2      170.15      154.38      9.13 o 
   5   5   2      262.54      254.27     10.46 o 
   6   5   2      566.81      545.38     14.48 o 
   7   5   2        1.96        6.34      5.88 o 
   8   5   2       55.51       34.09      7.52 o 
   9   5   2      241.68      262.68     20.53 o 
  10   5   2      135.01      123.92     19.52 o 
 -10   6   2        0.36       -1.73      7.74 o 
  -9   6   2       12.19        5.71      7.58 o 
  -8   6   2       36.54       34.53      6.84 o 
  -7   6   2      113.53      119.82     11.19 o 
  -6   6   2       11.65        7.60      4.97 o 
  -5   6   2      261.61      283.98     14.03 o 
  -4   6   2      191.99      198.61      8.72 o 
  -3   6   2      317.62      368.91     12.93 o 
  -2   6   2       28.73       25.20      3.12 o 
  -1   6   2       85.67       91.15      4.65 o 
   0   6   2     1034.97     1008.97     14.79 o 
   1   6   2      519.44      504.81     10.17 o 
   2   6   2       23.77       25.03      3.80 o 
   3   6   2      140.59      172.87      9.27 o 
   4   6   2       86.93       97.23      9.94 o 
   5   6   2        5.87       -0.12      4.78 o 
   6   6   2     1527.90     1559.76     29.53 o 
   7   6   2       24.50       36.06      8.94 o 
   8   6   2       16.26       15.10     12.37 o 
   9   6   2       45.44       43.26     11.45 o 
 -10   7   2        7.46        8.03      9.18 o 
  -9   7   2      174.92      209.78     14.75 o 
  -8   7   2      116.06      106.76      9.65 o 
  -7   7   2      280.93      289.35     12.59 o 
  -6   7   2      711.43      749.07     18.10 o 
  -5   7   2       74.76       70.45      7.21 o 
  -4   7   2        8.16        5.51      7.38 o 
  -3   7   2      711.68      712.74     13.75 o 
  -2   7   2      533.08      511.44     12.19 o 
  -1   7   2       14.89       15.24      4.09 o 
   0   7   2      714.16      696.21     12.70 o 
   1   7   2      479.34      460.32     10.36 o 
   2   7   2      334.32      362.54      9.67 o 
   3   7   2      848.38      795.83     16.34 o 
   4   7   2       15.53       13.11      8.46 o 
   5   7   2      847.38      833.04     24.42 o 
   6   7   2        4.79        1.27      8.01 o 
   7   7   2      345.76      333.27     18.03 o 
   8   7   2       51.02       32.82     10.72 o 
   9   7   2      134.00      116.65     14.87 o 
  -9   8   2       36.86       34.80     10.46 o 
  -8   8   2      175.84      169.23     11.64 o 
  -7   8   2      463.58      487.77     16.54 o 
  -6   8   2        1.88        0.05      5.48 o 
  -5   8   2      854.32      925.37     20.25 o 
  -4   8   2      471.53      468.71     13.78 o 
  -3   8   2       10.24       10.53      4.94 o 
  -2   8   2       85.96       89.20      6.18 o 
  -1   8   2      848.68      823.47     16.81 o 
   0   8   2       51.36       49.24      6.62 o 
   1   8   2      545.70      516.49     11.74 o 
   2   8   2      725.98      752.15     16.19 o 
   3   8   2       15.77       10.37      5.67 o 
   4   8   2       83.50       86.57     10.32 o 
   5   8   2      679.52      693.52     23.08 o 
   6   8   2        0.21        6.60      7.65 o 
   7   8   2      234.18      259.71     17.34 o 
   8   8   2      581.34      547.48     24.35 o 
  -8   9   2        0.57      -12.24      8.16 o 
  -7   9   2       24.86       26.21      7.78 o 
  -6   9   2      172.43      164.49     11.07 o 
  -5   9   2       99.12      122.20      9.32 o 
  -4   9   2        8.22        5.86      5.17 o 
  -3   9   2     1333.88     1355.02     24.73 o 
  -2   9   2       58.16       57.46      5.97 o 
  -1   9   2      118.06      104.57      7.56 o 
   0   9   2      179.77      172.52      8.89 o 
   1   9   2       37.56       52.99      6.36 o 
   2   9   2       51.12       41.97     12.11 o 
   3   9   2       82.89       90.93     10.93 o 
   4   9   2      357.61      350.99     17.64 o 
   5   9   2      171.32      209.03     20.71 o 
   6   9   2      243.93      261.43     17.33 o 
   7   9   2       55.68       45.88     11.55 o 
  -7  10   2       40.81       36.87     10.14 o 
  -6  10   2        4.01        0.87      6.08 o 
  -5  10   2       14.10        0.56      5.80 o 
  -4  10   2       20.48       22.23      6.56 o 
  -3  10   2       12.38       12.13      6.57 o 
  -2  10   2        6.09       12.72      6.93 o 
  -1  10   2       48.29       46.51      6.79 o 
   0  10   2        8.70       -2.29      6.31 o 
   1  10   2       57.16       42.50     11.87 o 
   2  10   2        2.74       -5.95     12.00 o 
   3  10   2      156.42      128.44     17.03 o 
   4  10   2        7.89        2.88      9.85 o 
   5  10   2        9.08        4.30      8.34 o 
   6  10   2        1.17       21.30     10.96 o 
  -5  11   2       25.58       31.36      9.64 o 
  -4  11   2       11.64        3.27      7.43 o 
  -3  11   2       74.18       62.58      9.38 o 
  -2  11   2      141.00      136.76     16.98 o 
  -1  11   2      204.53      202.93     18.70 o 
   0  11   2      225.91      226.24     15.76 o 
   1  11   2       12.15       19.14     11.99 o 
   2  11   2        0.43        2.87     10.94 o 
   3  11   2      281.43      302.59     23.86 o 
   4  11   2        8.09       18.82     12.33 o 
  -3  12   2        7.50        3.31     11.07 o 
  -2  12   2       93.44       85.51     16.22 o 
  -1  12   2      180.91      220.40     20.96 o 
   0  12   2        1.34       14.95      8.75 o 
   1  12   2      416.84      473.63     42.44 o 
   2  12   2      180.00      220.10     43.34 o 
 -12   1   3       11.36       24.48     11.56 o 
 -11   1   3      260.20      222.29     17.06 o 
 -10   1   3        5.32        8.87      8.08 o 
  -9   1   3      602.18      625.11     18.27 o 
  -8   1   3        1.15        1.36      4.67 o 
  -7   1   3     3253.78     3205.82     39.90 o 
  -6   1   3       85.87       88.71      4.93 o 
  -5   1   3     1834.14     1847.32     21.69 o 
  -4   1   3      107.83       90.67      4.27 o 
  -3   1   3     1582.63     1631.57     18.05 o 
  -2   1   3      372.43      369.18      7.33 o 
  -1   1   3     9231.87     9202.38     88.97 o 
   0   1   3     1272.71     1189.18     14.96 o 
   1   1   3     3007.10     2942.22     31.84 o 
   2   1   3     1559.49     1538.03     17.58 o 
   3   1   3      255.32      243.90      6.50 o 
   4   1   3       77.49       71.91      4.43 o 
   5   1   3     1312.06     1311.77     18.27 o 
   6   1   3     1351.23     1321.49     22.09 o 
   7   1   3      351.37      357.46     14.19 o 
   8   1   3      498.48      530.95     17.95 o 
   9   1   3       30.27       17.60      8.19 o 
  10   1   3        0.06       -2.96     11.38 o 
 -12   2   3       98.58      128.78     18.76 o 
 -11   2   3      558.12      539.22     24.19 o 
 -10   2   3       10.17        2.98      8.39 o 
  -9   2   3      654.16      685.32     39.23 o 
  -8   2   3      142.13      122.06      9.75 o 
  -7   2   3      661.63      700.91     14.92 o 
  -6   2   3      920.72      926.78     14.10 o 
  -5   2   3     6606.67     6296.73     59.98 o 
  -4   2   3        1.08       -1.10      2.23 o 
  -3   2   3     4984.67     4728.53     49.91 o 
  -2   2   3     3764.73     3724.85     44.71 o 
  -1   2   3        0.69       -1.06      1.69 o 
   0   2   3      215.73      235.75      5.99 o 
   1   2   3      814.26      745.52     11.59 o 
   2   2   3      968.59      939.63     12.51 o 
   3   2   3     1956.12     1862.59     21.45 o 
   4   2   3     8385.02     8316.45     77.76 o 
   5   2   3      297.64      282.72     14.14 o 
   6   2   3      324.89      310.30     10.95 o 
   7   2   3      390.25      371.58     12.38 o 
   8   2   3      571.55      557.03     18.17 o 
   9   2   3      307.30      311.44     17.53 o 
  10   2   3      778.78      857.59     56.89 o 
 -12   3   3       30.57       26.73     12.29 o 
 -11   3   3       47.96       35.91     11.33 o 
 -10   3   3      108.05      101.77     15.48 o 
  -9   3   3      683.60      652.24     19.20 o 
  -8   3   3      332.88      349.19     14.10 o 
  -7   3   3      492.54      486.68     15.28 o 
  -6   3   3       61.12       65.96      5.43 o 
  -5   3   3        3.52        5.84      2.56 o 
  -4   3   3      873.31      788.81     13.36 o 
  -3   3   3     2146.74     2228.59     26.98 o 
  -2   3   3      207.03      170.99      5.71 o 
  -1   3   3     2136.90     1997.56     21.16 o 
   0   3   3      284.26      224.23      5.19 o 
   1   3   3       67.59       66.64      3.53 o 
   2   3   3     2345.33     2274.74     24.69 o 
   3   3   3      740.03      645.25     10.79 o 
   4   3   3      249.67      252.01      8.37 o 
   5   3   3      541.57      552.26     15.28 o 
   6   3   3      605.42      617.28     17.44 o 
   7   3   3        6.29        5.17      5.22 o 
   8   3   3      383.80      375.26     14.90 o 
   9   3   3      735.33      768.09     25.56 o 
  10   3   3       19.10        7.72      9.22 o 
 -11   4   3        3.05        7.85     15.33 o 
 -10   4   3       24.94       16.85     10.28 o 
  -9   4   3        2.87       -1.73      6.27 o 
  -8   4   3        3.69        5.31      8.80 o 
  -7   4   3       86.42       85.39      8.28 o 
  -6   4   3      227.88      218.87     10.58 o 
  -5   4   3      402.50      393.42     14.64 o 
  -4   4   3       19.26       17.26      3.40 o 
  -3   4   3     1092.06     1072.79     16.49 o 
  -2   4   3     1181.16     1162.31     17.07 o 
  -1   4   3       53.25       45.25      3.33 o 
   0   4   3      152.96      151.00      4.85 o 
   1   4   3        1.89        0.85      2.25 o 
   2   4   3     3466.36     3631.35     37.20 o 
   3   4   3      918.51     1014.47     15.83 o 
   4   4   3        7.79        7.03      4.73 o 
   5   4   3        8.47       11.89      4.73 o 
   6   4   3        2.68        2.57      5.17 o 
   7   4   3        4.26       -1.90      5.37 o 
   8   4   3      122.62      128.05     10.54 o 
   9   4   3       44.86       38.82     10.73 o 
  10   4   3       33.41       36.49     10.16 o 
 -11   5   3       19.66       27.04     12.23 o 
 -10   5   3       78.87       71.40     10.40 o 
  -9   5   3      273.70      262.50     14.40 o 
  -8   5   3        1.45        0.10      6.97 o 
  -7   5   3     2321.78     2273.20     38.21 o 
  -6   5   3       38.83       30.87      6.52 o 
  -5   5   3      117.25      118.74      8.21 o 
  -4   5   3       60.97       49.37      4.64 o 
  -3   5   3     2576.00     2494.54     31.38 o 
  -2   5   3       64.66       66.20      4.78 o 
  -1   5   3     3967.16     3882.89     39.19 o 
   0   5   3     1030.24     1008.58     14.20 o 
   1   5   3      212.36      191.14      6.09 o 
   2   5   3     1028.17      940.84     14.14 o 
   3   5   3     1270.81     1318.66     18.17 o 
   4   5   3       55.49       58.65      5.73 o 
   5   5   3       85.71       95.64      8.04 o 
   6   5   3      442.39      497.42     15.99 o 
   7   5   3       63.46       45.78     15.06 o 
   8   5   3      424.99      435.15     26.59 o 
   9   5   3       14.75       31.95     10.37 o 
 -11   6   3      256.24      266.50     25.39 o 
 -10   6   3       29.37       25.93      9.29 o 
  -9   6   3      518.22      489.21     18.64 o 
  -8   6   3      525.97      535.97     18.18 o 
  -7   6   3       41.03       42.14      7.73 o 
  -6   6   3      545.99      513.84     16.41 o 
  -5   6   3      947.83      931.83     23.94 o 
  -4   6   3      155.58      158.39      8.04 o 
  -3   6   3     1463.22     1435.30     27.85 o 
  -2   6   3     2838.33     2819.37     35.20 o 
  -1   6   3      744.96      720.69     12.09 o 
   0   6   3     2527.40     2489.28     28.29 o 
   1   6   3     2747.63     2672.62     30.21 o 
   2   6   3      684.26      716.86     12.79 o 
   3   6   3      904.34      858.94     19.30 o 
   4   6   3     1526.37     1418.45     26.37 o 
   5   6   3        1.99        3.02      5.26 o 
   6   6   3      121.97      119.44     11.31 o 
   7   6   3      249.29      281.96     13.61 o 
   8   6   3      100.49      119.82     13.44 o 
   9   6   3        3.38        5.93     15.38 o 
 -10   7   3      262.20      277.23     16.64 o 
  -9   7   3       42.20       39.56     12.22 o 
  -8   7   3       42.34       55.21      9.45 o 
  -7   7   3      185.23      198.08     15.01 o 
  -6   7   3      103.58      102.98     14.91 o 
  -5   7   3       62.23       63.90      7.67 o 
  -4   7   3     1987.10     1985.35     51.67 o 
  -3   7   3      250.28      253.76      9.45 o 
  -2   7   3      319.04      312.23     10.24 o 
  -1   7   3      366.02      374.70     10.83 o 
   0   7   3      451.56      475.69     11.99 o 
   1   7   3       96.95      117.62      6.11 o 
   2   7   3     1010.06      990.63     17.99 o 
   3   7   3     1124.19     1090.66     22.53 o 
   4   7   3        3.23       -5.43      5.96 o 
   5   7   3      153.45      157.21     10.18 o 
   6   7   3      117.59      134.96     12.51 o 
   7   7   3       21.06       21.13      9.36 o 
   8   7   3      177.60      189.31     24.80 o 
  -9   8   3        1.81        3.98      8.66 o 
  -8   8   3       25.71       18.65     10.02 o 
  -7   8   3       60.06       53.55      9.42 o 
  -6   8   3      118.97      107.74     10.14 o 
  -5   8   3       52.91       54.65     10.42 o 
  -4   8   3       59.78       51.61      9.26 o 
  -3   8   3        0.11        2.24      4.20 o 
  -2   8   3        7.71        3.29      4.19 o 
  -1   8   3      112.07      119.13      7.43 o 
   0   8   3      108.21      114.66      7.36 o 
   1   8   3        0.74       -3.35      4.52 o 
   2   8   3       89.28       84.34      8.83 o 
   3   8   3       27.03       21.50      6.22 o 
   4   8   3        4.73        1.82      8.06 o 
   5   8   3      261.76      230.43     15.19 o 
   6   8   3        2.95        7.23      8.06 o 
   7   8   3      155.65      134.23     14.31 o 
   8   8   3       93.62       66.41     13.06 o 
  -8   9   3       16.16       14.49      8.56 o 
  -7   9   3      193.73      198.36     15.84 o 
  -6   9   3       36.79       34.43      8.55 o 
  -5   9   3       12.71        5.27      6.50 o 
  -4   9   3       20.98        5.55      5.97 o 
  -3   9   3      945.16      935.50     22.51 o 
  -2   9   3       11.66        8.99      5.07 o 
  -1   9   3      225.01      204.27     12.71 o 
   0   9   3      101.47       88.29      7.90 o 
   1   9   3       41.52       33.43      6.58 o 
   2   9   3      115.02      129.18     15.50 o 
   3   9   3      383.12      390.74     28.32 o 
   4   9   3       17.22       17.67      7.87 o 
   5   9   3       33.48       29.27     10.16 o 
   6   9   3      214.98      204.62     16.37 o 
   7   9   3      186.12      197.26     17.46 o 
  -7  10   3       28.07       25.87      9.57 o 
  -6  10   3      292.80      300.00     15.87 o 
  -5  10   3      554.30      547.26     19.60 o 
  -4  10   3        1.61       -3.48      6.12 o 
  -3  10   3       61.11       52.61      8.00 o 
  -2  10   3      574.72      561.03     20.94 o 
  -1  10   3      261.73      267.47     12.76 o 
   0  10   3      448.13      469.84     16.04 o 
   1  10   3      626.85      565.66     27.61 o 
   2  10   3       10.77       19.24     12.05 o 
   3  10   3       10.43       11.57     11.08 o 
   4  10   3      284.79      268.69     30.78 o 
   5  10   3      204.01      220.50     21.18 o 
  -5  11   3       41.11       46.47     10.01 o 
  -4  11   3      528.97      528.44     23.43 o 
  -3  11   3      101.68       88.52     12.25 o 
  -2  11   3       49.65       50.11     11.62 o 
  -1  11   3       22.58       22.33      8.90 o 
   0  11   3      267.96      248.40     20.88 o 
   1  11   3       28.54       27.13     12.34 o 
   2  11   3      168.19      140.47     25.41 o 
   3  11   3      181.06      196.70     21.38 o 
   4  11   3        0.75        7.09     12.20 o 
  -2  12   3        4.30       -0.54     10.64 o 
  -1  12   3        2.23      -10.28     10.82 o 
   0  12   3        9.72       26.29     13.63 o 
   1  12   3        1.14       -6.79     12.25 o 
 -12   0   4      356.47      311.95     40.95 o 
 -11   0   4      104.72       75.87     24.17 o 
 -10   0   4      871.23      856.55     39.69 o 
  -9   0   4      392.57      372.87     21.08 o 
  -8   0   4      251.08      262.26     16.43 o 
  -7   0   4        0.92       -1.25      5.45 o 
  -6   0   4     8917.92     9024.85    119.26 o 
  -5   0   4      645.58      530.03     14.09 o 
  -4   0   4     2055.62     1907.49     30.65 o 
  -3   0   4      239.53      204.67      8.02 o 
  -2   0   4      157.34      129.84     11.28 o 
  -1   0   4       16.02       20.95      3.92 o 
   0   0   4     4049.15     3921.96     53.13 o 
   1   0   4    11248.42    11341.81    173.23 o 
   2   0   4     6631.38     6519.23     86.19 o 
   3   0   4     4944.71     4707.86     65.78 o 
   4   0   4     1089.08     1090.50     22.54 o 
   5   0   4      186.94      210.44     10.89 o 
   6   0   4      262.00      248.74     18.07 o 
   7   0   4      369.85      383.88     43.00 o 
   8   0   4      115.02      106.81     15.06 o 
   9   0   4      660.97      742.06     42.35 o 
  10   0   4      172.27      213.50     27.51 o 
 -12   1   4      119.75      121.37     15.65 o 
 -11   1   4       64.86       76.00     12.63 o 
 -10   1   4      702.76      787.68     44.12 o 
  -9   1   4       17.69       20.09      6.65 o 
  -8   1   4      898.98      928.88     18.32 o 
  -7   1   4     1576.72     1619.49     21.76 o 
  -6   1   4      288.59      306.99      8.23 o 
  -5   1   4       54.20      101.88      4.87 o 
  -4   1   4     4867.02     4795.13     46.53 o 
  -3   1   4       30.79       23.36      2.99 o 
  -2   1   4     1496.09     1465.56     16.68 o 
  -1   1   4     5226.86     4997.82     46.76 o 
   0   1   4      784.80      892.16     13.02 o 
   1   1   4       66.18       61.05      3.18 o 
   2   1   4     2766.08     2827.24     29.50 o 
   3   1   4      647.17      651.17     11.09 o 
   4   1   4      487.37      449.02      9.92 o 
   5   1   4     1598.42     1540.74     21.14 o 
   6   1   4        2.45        1.55      4.79 o 
   7   1   4      369.12      385.67     14.98 o 
   8   1   4      530.23      564.07     21.42 o 
   9   1   4       52.24       52.18     10.92 o 
  10   1   4       15.57       -0.03     15.56 o 
 -12   2   4       34.87       25.35     11.32 o 
 -11   2   4       39.45       37.85     11.39 o 
 -10   2   4        3.47       11.63      8.72 o 
  -9   2   4       58.04       49.76      8.10 o 
  -8   2   4       13.30       12.65      6.50 o 
  -7   2   4        7.24        7.12      4.49 o 
  -6   2   4        0.97        0.92      3.13 o 
  -5   2   4       96.26       99.11      4.79 o 
  -4   2   4     1794.13     1905.47     21.75 o 
  -3   2   4      104.72      132.90      4.46 o 
  -2   2   4      202.83      192.81      5.26 o 
  -1   2   4     2383.15     2440.75     27.83 o 
   0   2   4      451.03      408.28      8.50 o 
   1   2   4        1.61        2.17      2.51 o 
   2   2   4        5.33        7.08      2.61 o 
   3   2   4      120.84      133.98      5.43 o 
   4   2   4      446.98      484.71     10.26 o 
   5   2   4        2.49        4.07      4.43 o 
   6   2   4       10.25       12.97      5.44 o 
   7   2   4       16.00        9.22      6.04 o 
   8   2   4        2.50       -3.71      6.80 o 
   9   2   4       48.17       44.13     10.53 o 
  10   2   4       46.65       44.63     11.63 o 
 -12   3   4       15.92       41.04     12.39 o 
 -11   3   4       52.32       44.39     14.38 o 
 -10   3   4       62.91       73.67     12.18 o 
  -9   3   4      514.67      466.87     17.51 o 
  -8   3   4     1843.33     1874.38     33.78 o 
  -7   3   4       89.95       90.98      8.79 o 
  -6   3   4      383.14      408.53     13.43 o 
  -5   3   4      694.84      705.26     11.36 o 
  -4   3   4     1168.85     1032.02     16.59 o 
  -3   3   4     3411.69     3416.27     39.00 o 
  -2   3   4     7032.83     7165.88     66.20 o 
  -1   3   4     1182.21     1077.67     15.38 o 
   0   3   4       17.79       13.20      2.84 o 
   1   3   4      139.94      121.29      5.38 o 
   2   3   4      831.39      830.15     12.31 o 
   3   3   4     2672.75     2641.26     29.25 o 
   4   3   4      781.90      792.82     13.38 o 
   5   3   4     1639.74     1679.24     28.99 o 
   6   3   4       89.21       86.92     12.74 o 
   7   3   4      406.82      429.92     15.20 o 
   8   3   4      144.64      131.03     12.71 o 
   9   3   4        3.93        4.37      8.15 o 
  10   3   4        6.41        3.20      9.50 o 
 -12   4   4      176.10      134.79     17.97 o 
 -11   4   4       31.26       22.39     10.74 o 
 -10   4   4      124.70      113.20     11.41 o 
  -9   4   4      423.31      452.56     17.04 o 
  -8   4   4      107.51      100.79      9.57 o 
  -7   4   4       76.37       90.07      8.64 o 
  -6   4   4     2678.41     2578.89     41.65 o 
  -5   4   4      346.20      335.20      9.73 o 
  -4   4   4     1104.63     1063.88     17.46 o 
  -3   4   4     5108.08     5088.43     55.71 o 
  -2   4   4     1569.46     1566.26     21.49 o 
  -1   4   4       18.04       15.19      2.65 o 
   0   4   4     3038.76     2795.49     29.57 o 
   1   4   4     2377.38     2267.43     25.23 o 
   2   4   4      510.09      528.62      9.88 o 
   3   4   4     4381.78     4379.04     54.35 o 
   4   4   4      659.77      629.35     16.00 o 
   5   4   4       11.86       13.48      5.76 o 
   6   4   4      287.44      283.23     12.48 o 
   7   4   4      546.17      586.05     18.10 o 
   8   4   4        4.61        3.97      6.77 o 
   9   4   4      632.31      674.35     31.27 o 
 -11   5   4      476.84      414.41     23.22 o 
 -10   5   4       19.21        5.58      7.92 o 
  -9   5   4        0.06       -9.97      6.65 o 
  -8   5   4      639.58      669.51     19.80 o 
  -7   5   4       44.67       33.67      7.08 o 
  -6   5   4       80.15       75.05     10.81 o 
  -5   5   4     1645.36     1616.02     28.59 o 
  -4   5   4     1692.09     1628.19     23.94 o 
  -3   5   4       26.58       28.08      4.19 o 
  -2   5   4     2142.41     2142.61     28.02 o 
  -1   5   4     1122.59     1089.31     16.25 o 
   0   5   4      463.31      448.15      8.95 o 
   1   5   4     2209.72     2158.56     28.15 o 
   2   5   4     1288.99     1209.69     19.31 o 
   3   5   4       11.31        6.25      3.95 o 
   4   5   4      485.91      488.28     15.94 o 
   5   5   4       18.96       26.89      8.66 o 
   6   5   4      113.63       97.83      9.05 o 
   7   5   4       11.93        0.02      7.30 o 
   8   5   4      331.84      347.44     15.90 o 
   9   5   4        3.93        4.26      9.93 o 
 -11   6   4       25.53       19.59      9.89 o 
 -10   6   4        1.64        4.75     12.29 o 
  -9   6   4       35.93       41.42      8.90 o 
  -8   6   4       15.52        2.23      6.44 o 
  -7   6   4       25.03       19.73      6.96 o 
  -6   6   4       81.24       95.81      8.94 o 
  -5   6   4      283.20      283.93     12.34 o 
  -4   6   4      237.86      218.45      8.77 o 
  -3   6   4      595.50      607.89     13.60 o 
  -2   6   4      506.39      521.35     12.35 o 
  -1   6   4      210.60      224.18     10.99 o 
   0   6   4       14.21       16.64      3.84 o 
   1   6   4       70.80       65.44      5.86 o 
   2   6   4       61.47       68.79      5.76 o 
   3   6   4        2.21       -6.20      4.21 o 
   4   6   4      762.87      740.01     18.66 o 
   5   6   4      191.39      181.01     14.70 o 
   6   6   4       24.35       22.81      7.67 o 
   7   6   4       89.83      105.28     10.82 o 
   8   6   4       15.52       17.64     10.51 o 
 -10   7   4      117.85      124.62     13.15 o 
  -9   7   4       62.56       45.66     12.02 o 
  -8   7   4      203.19      211.55     13.69 o 
  -7   7   4      151.27      138.23     12.52 o 
  -6   7   4      164.59      175.58     11.43 o 
  -5   7   4      253.62      276.34     12.83 o 
  -4   7   4     1060.79     1054.78     22.94 o 
  -3   7   4      159.75      174.76      9.31 o 
  -2   7   4     1124.34     1082.71     23.42 o 
  -1   7   4      321.54      323.76     11.98 o 
   0   7   4      703.39      702.68     17.17 o 
   1   7   4       19.59       14.07      4.39 o 
   2   7   4      710.46      742.62     15.75 o 
   3   7   4       67.36       65.30      7.41 o 
   4   7   4      431.56      426.71     14.99 o 
   5   7   4       63.38       59.59      7.97 o 
   6   7   4       15.04       18.97      7.16 o 
   7   7   4      139.38      126.55     14.10 o 
   8   7   4      192.85      180.88     16.62 o 
  -9   8   4      220.55      237.73     16.64 o 
  -8   8   4      256.97      274.03     15.72 o 
  -7   8   4      230.51      263.60     14.72 o 
  -6   8   4      278.39      277.79     14.26 o 
  -5   8   4      329.53      332.83     14.39 o 
  -4   8   4      123.40      126.76      9.78 o 
  -3   8   4      536.50      544.41     14.26 o 
  -2   8   4      467.30      488.47     16.83 o 
  -1   8   4      356.16      362.74     13.17 o 
   0   8   4      856.59      843.56     19.91 o 
   1   8   4       51.67       41.21      6.64 o 
   2   8   4        4.34       -1.01      5.83 o 
   3   8   4      668.19      669.71     18.43 o 
   4   8   4      294.89      336.61     25.77 o 
   5   8   4      102.15      104.79     13.37 o 
   6   8   4      728.00      716.42     37.29 o 
   7   8   4      318.73      324.55     30.30 o 
  -8   9   4        8.07        7.69      8.80 o 
  -7   9   4      353.18      320.69     16.75 o 
  -6   9   4        0.69        6.34      6.82 o 
  -5   9   4      436.79      439.73     24.21 o 
  -4   9   4      430.61      432.91     16.04 o 
  -3   9   4      318.48      315.38     16.36 o 
  -2   9   4       83.29      106.83     11.36 o 
  -1   9   4      409.17      420.21     14.65 o 
   0   9   4        1.49       -2.22      4.68 o 
   1   9   4      460.55      433.38     19.76 o 
   2   9   4      452.87      472.03     19.26 o 
   3   9   4       18.49       23.18     11.57 o 
   4   9   4      137.04      132.23     17.22 o 
   5   9   4      174.87      182.72     18.84 o 
   6   9   4        6.01       12.25      9.61 o 
  -7  10   4       24.63       15.97      9.81 o 
  -6  10   4        0.68        2.20      7.42 o 
  -5  10   4        5.32       10.20     12.73 o 
  -4  10   4       11.62        5.12      8.02 o 
  -3  10   4        4.60        1.11      7.63 o 
  -2  10   4        7.26       12.00      6.65 o 
  -1  10   4       11.19        5.96      6.00 o 
   0  10   4        0.03       -4.05      5.42 o 
   1  10   4       43.24       29.44      8.54 o 
   2  10   4       38.26       41.16     13.04 o 
   3  10   4       19.58       14.68     11.64 o 
   4  10   4        2.84       -7.51     12.92 o 
   5  10   4        6.40      -10.57     11.20 o 
  -5  11   4      122.36      120.21     17.57 o 
  -4  11   4        3.44        6.04      9.21 o 
  -3  11   4       56.23       44.13     10.65 o 
  -2  11   4      385.67      356.88     18.38 o 
  -1  11   4       24.32       25.28      7.59 o 
   0  11   4       78.71       65.30     16.33 o 
   1  11   4       86.55       97.87     20.43 o 
   2  11   4      129.80      134.19     19.03 o 
   3  11   4        0.04        6.17     13.22 o 
 -12   1   5      112.50      105.86     20.71 o 
 -11   1   5      317.99      310.51     18.80 o 
 -10   1   5       11.80       18.31     11.94 o 
  -9   1   5      473.25      477.64     25.33 o 
  -8   1   5      373.15      378.44     17.01 o 
  -7   1   5      436.14      449.22     14.58 o 
  -6   1   5      139.60      144.28      6.19 o 
  -5   1   5      379.74      305.84      7.99 o 
  -4   1   5     1397.91     1367.49     18.05 o 
  -3   1   5     1485.40     1440.82     17.55 o 
  -2   1   5     1414.29     1365.86     16.61 o 
  -1   1   5       67.29       71.11      3.60 o 
   0   1   5      174.84      182.52      9.24 o 
   1   1   5      854.59      862.76     12.18 o 
   2   1   5     1458.73     1447.22     18.24 o 
   3   1   5     1120.89     1138.81     16.31 o 
   4   1   5     2375.30     2359.97     28.27 o 
   5   1   5      106.99      108.54      6.97 o 
   6   1   5      192.12      192.58     15.61 o 
   7   1   5      132.99      132.86     12.66 o 
   8   1   5       64.32       63.77     22.71 o 
   9   1   5        2.22        3.23     10.82 o 
 -12   2   5       28.80       19.65     22.33 o 
 -11   2   5        0.43       -4.85      8.98 o 
 -10   2   5      337.27      346.99     43.84 o 
  -9   2   5      280.91      315.00     13.99 o 
  -8   2   5        8.11       14.13      6.32 o 
  -7   2   5     2653.78     2619.52     40.26 o 
  -6   2   5     2075.55     1985.45     24.43 o 
  -5   2   5     1750.70     1720.76     21.34 o 
  -4   2   5     1147.51     1066.32     14.71 o 
  -3   2   5     1317.10     1315.54     16.59 o 
  -2   2   5        5.54        1.50      2.38 o 
  -1   2   5     2311.50     2035.97     25.04 o 
   0   2   5     7618.47     7370.75     75.14 o 
   1   2   5      512.75      520.65     10.86 o 
   2   2   5     6235.63     6281.53     60.16 o 
   3   2   5      291.69      299.70      9.18 o 
   4   2   5      260.83      281.56      9.45 o 
   5   2   5      618.33      591.85     16.24 o 
   6   2   5     1627.30     1694.15     30.62 o 
   7   2   5        1.01       -1.68      5.85 o 
   8   2   5      997.95     1043.98     30.15 o 
   9   2   5      368.92      384.02     23.53 o 
 -12   3   5      119.87      126.91     16.08 o 
 -11   3   5      140.56      147.75     31.98 o 
 -10   3   5       55.42       58.70     11.00 o 
  -9   3   5       21.98       20.80      7.10 o 
  -8   3   5      367.30      357.88     14.44 o 
  -7   3   5        9.24       10.21      5.90 o 
  -6   3   5      291.42      277.72      9.73 o 
  -5   3   5     1859.84     1768.44     25.29 o 
  -4   3   5      806.41      883.50     15.67 o 
  -3   3   5     2498.65     2619.28     28.24 o 
  -2   3   5     1142.76     1086.96     16.10 o 
  -1   3   5       22.14       19.05      3.27 o 
   0   3   5     1102.63     1095.30     20.20 o 
   1   3   5      608.30      562.64     11.64 o 
   2   3   5      226.37      231.71      8.10 o 
   3   3   5      302.65      310.74      9.49 o 
   4   3   5     1899.48     1955.81     27.51 o 
   5   3   5       35.61       29.81      6.42 o 
   6   3   5       24.25       17.91      7.45 o 
   7   3   5      981.94      977.81     23.62 o 
   8   3   5      267.70      273.29     28.16 o 
   9   3   5      107.66      110.92     13.98 o 
 -12   4   5        1.76       14.76     12.18 o 
 -11   4   5       11.37       15.71      9.86 o 
 -10   4   5       66.41       50.32     10.76 o 
  -9   4   5      163.33      164.07     14.62 o 
  -8   4   5      127.11      125.57     10.30 o 
  -7   4   5       71.12       70.89      9.66 o 
  -6   4   5      135.02      127.36      9.23 o 
  -5   4   5       37.64       31.17      4.84 o 
  -4   4   5      128.47      137.46      6.86 o 
  -3   4   5      886.01      975.81     16.56 o 
  -2   4   5     2143.04     2169.36     24.51 o 
  -1   4   5        2.20        2.80      2.42 o 
   0   4   5     1144.19     1125.28     17.57 o 
   1   4   5       15.75       11.26      3.52 o 
   2   4   5       18.48       19.15      4.13 o 
   3   4   5      100.23       84.88      8.79 o 
   4   4   5       81.97       68.13      7.12 o 
   5   4   5      156.50      155.46      9.87 o 
   6   4   5      217.27      239.83     12.27 o 
   7   4   5        1.04        1.95      6.11 o 
   8   4   5        0.68        1.41      7.48 o 
   9   4   5       20.64       15.30     10.68 o 
 -11   5   5       86.54       96.73     19.16 o 
 -10   5   5        9.15        4.36      8.11 o 
  -9   5   5      430.41      403.65     17.18 o 
  -8   5   5      463.46      450.74     16.90 o 
  -7   5   5        0.19        3.75      5.75 o 
  -6   5   5       12.05       16.55      6.06 o 
  -5   5   5      626.32      633.83     14.40 o 
  -4   5   5     1506.15     1457.35     22.81 o 
  -3   5   5      918.19      880.38     16.82 o 
  -2   5   5     2406.43     2497.47     32.08 o 
  -1   5   5      535.50      593.97     12.15 o 
   0   5   5        0.58        2.77      3.28 o 
   1   5   5      318.89      324.72      9.81 o 
   2   5   5     2462.82     2452.19     32.36 o 
   3   5   5      304.44      315.73     12.22 o 
   4   5   5      362.45      357.74     13.22 o 
   5   5   5        9.65        8.96      5.88 o 
   6   5   5       18.51        8.26      6.35 o 
   7   5   5       91.01       82.83      9.98 o 
   8   5   5       74.60       64.40      9.92 o 
 -11   6   5       24.90       15.29      9.82 o 
 -10   6   5      274.41      257.12     15.96 o 
  -9   6   5      285.44      291.99     15.87 o 
  -8   6   5      189.61      171.70     11.97 o 
  -7   6   5      603.71      655.16     19.49 o 
  -6   6   5      253.56      232.88     12.27 o 
  -5   6   5        9.20       10.30      6.03 o 
  -4   6   5     1336.73     1320.04     22.20 o 
  -3   6   5     1116.75     1100.76     19.36 o 
  -2   6   5       26.31       26.68      4.71 o 
  -1   6   5     1844.90     1778.48     29.63 o 
   0   6   5      597.12      558.61     15.06 o 
   1   6   5       22.28       25.77      5.36 o 
   2   6   5     1260.42     1250.52     21.18 o 
   3   6   5      715.29      701.83     17.96 o 
   4   6   5        0.25        2.40      5.20 o 
   5   6   5       90.35      100.31     10.85 o 
   6   6   5      313.42      356.94     26.06 o 
   7   6   5        0.33       -0.61      6.99 o 
   8   6   5      122.68      120.73     14.57 o 
 -10   7   5        0.36       -1.11      8.63 o 
  -9   7   5       10.98       10.51      8.17 o 
  -8   7   5      463.13      453.45     18.17 o 
  -7   7   5      129.98      111.01     13.40 o 
  -6   7   5      286.18      274.21     13.49 o 
  -5   7   5     1120.28     1096.28     24.61 o 
  -4   7   5       13.94       20.68      5.45 o 
  -3   7   5       69.84       82.71      7.80 o 
  -2   7   5      256.04      272.88     11.76 o 
  -1   7   5      587.88      614.84     16.44 o 
   0   7   5      879.94      861.32     19.78 o 
   1   7   5      810.30      822.49     19.46 o 
   2   7   5      120.38      117.99      8.61 o 
   3   7   5        0.69        7.68      5.22 o 
   4   7   5      127.64      140.47     12.37 o 
   5   7   5      175.99      201.17     13.00 o 
   6   7   5       71.83       68.06     13.53 o 
   7   7   5      455.67      471.83     22.51 o 
  -9   8   5       30.91       26.52      9.97 o 
  -8   8   5        0.05       14.95      8.71 o 
  -7   8   5        9.68        1.47      7.36 o 
  -6   8   5       24.85       16.08      7.69 o 
  -5   8   5        3.58       -3.50      6.24 o 
  -4   8   5        0.51       -2.16      6.45 o 
  -3   8   5       24.80       13.50      5.79 o 
  -2   8   5       18.05       16.52      6.88 o 
  -1   8   5       27.85       12.96      5.55 o 
   0   8   5       70.09       75.34      7.68 o 
   1   8   5       29.29       25.80      8.52 o 
   2   8   5       46.68       47.00      8.52 o 
   3   8   5       54.07       27.37     11.87 o 
   4   8   5       12.65       -0.95      6.20 o 
   5   8   5       22.53        4.38      6.87 o 
   6   8   5       10.83       27.59      9.88 o 
  -8   9   5       87.40       84.97     12.18 o 
  -7   9   5      117.65      108.40     13.27 o 
  -6   9   5       68.70       77.81     10.28 o 
  -5   9   5      204.94      199.20     15.09 o 
  -4   9   5      188.03      187.84     14.05 o 
  -3   9   5      208.85      190.14     16.98 o 
  -2   9   5      672.43      711.48     19.80 o 
  -1   9   5       19.13       13.37      5.94 o 
   0   9   5        8.97        8.16      5.67 o 
   1   9   5      148.18      169.39     16.27 o 
   2   9   5      183.00      209.25     22.88 o 
   3   9   5       58.41       52.46      9.87 o 
   4   9   5      165.93      150.79     34.82 o 
   5   9   5      215.97      236.45     21.62 o 
  -7  10   5      105.93      105.17     14.86 o 
  -6  10   5       89.27       92.76     13.49 o 
  -5  10   5        3.46        5.17      8.37 o 
  -4  10   5      384.17      406.00     20.62 o 
  -3  10   5      278.31      292.28     28.53 o 
  -2  10   5        0.08        7.35      6.22 o 
  -1  10   5      348.12      359.24     22.37 o 
   0  10   5      353.64      319.12     14.63 o 
   1  10   5        0.01        6.26      7.55 o 
   2  10   5      174.99      148.82     18.20 o 
   3  10   5      337.61      364.97     25.63 o 
   4  10   5        0.98       -5.71     16.75 o 
  -5  11   5      105.33      114.71     14.81 o 
  -4  11   5       40.65       20.72     10.28 o 
  -3  11   5        3.12       10.64      9.19 o 
  -2  11   5       74.46       90.19     11.90 o 
  -1  11   5      216.19      212.19     13.17 o 
   0  11   5      128.03      146.02     14.82 o 
   1  11   5      305.95      335.21     25.53 o 
   2  11   5        2.55       11.85     13.56 o 
 -12   0   6       11.24       51.19     23.81 o 
 -11   0   6      178.72      162.45     29.86 o 
 -10   0   6      526.45      472.32     40.50 o 
  -9   0   6       23.07        9.66     12.11 o 
  -8   0   6     1323.37     1407.97     30.10 o 
  -7   0   6     1109.64     1074.41     27.50 o 
  -6   0   6      122.40      128.37      9.03 o 
  -5   0   6      155.44      125.11     20.10 o 
  -4   0   6       20.92        9.11      4.55 o 
  -3   0   6     1313.61     1211.86     22.86 o 
  -2   0   6     2399.91     2179.07     34.58 o 
  -1   0   6     6054.97     5668.53     76.80 o 
   0   0   6     1504.39     1676.28     28.12 o 
   1   0   6     8158.52     8544.65    137.19 o 
   2   0   6      379.78      358.16     12.01 o 
   3   0   6      601.71      639.96     17.26 o 
   4   0   6        1.74        5.76      7.08 o 
   5   0   6     1307.37     1330.07     35.65 o 
   6   0   6      217.54      238.44     24.26 o 
   7   0   6      946.16      968.59     47.67 o 
   8   0   6       14.57       28.95     15.69 o 
   9   0   6      223.38      298.24     30.85 o 
 -12   1   6      201.63      179.66     22.78 o 
 -11   1   6      115.66      108.25     14.36 o 
 -10   1   6       75.96       83.40     11.46 o 
  -9   1   6       93.71       94.40     12.83 o 
  -8   1   6      194.80      224.86     14.35 o 
  -7   1   6      280.52      308.87      9.51 o 
  -6   1   6      573.71      541.14     11.39 o 
  -5   1   6     2593.76     2636.59     29.77 o 
  -4   1   6      597.01      612.03     11.25 o 
  -3   1   6     1144.06     1048.08     14.67 o 
  -2   1   6        6.74        2.26      2.96 o 
  -1   1   6      373.19      387.85      7.81 o 
   0   1   6     2382.20     2275.26     36.23 o 
   1   1   6     2681.12     2669.26     28.98 o 
   2   1   6        0.29        6.19      3.41 o 
   3   1   6     1744.22     1778.88     25.32 o 
   4   1   6      607.65      613.11     14.02 o 
   5   1   6      135.33      134.32      7.98 o 
   6   1   6        7.95        0.29      6.46 o 
   7   1   6      991.81     1030.03     48.05 o 
   8   1   6       66.69       58.97     12.41 o 
   9   1   6       17.51       25.51     15.47 o 
 -12   2   6        5.10       11.88     18.31 o 
 -11   2   6        2.86      -15.21     14.70 o 
 -10   2   6        8.47        9.00      8.48 o 
  -9   2   6        0.24       -1.62      5.94 o 
  -8   2   6       10.94       19.29      6.82 o 
  -7   2   6       62.05       71.34      6.78 o 
  -6   2   6      242.86      293.89     10.32 o 
  -5   2   6       10.92       10.56      4.43 o 
  -4   2   6       82.69       86.54      4.68 o 
  -3   2   6      225.10      220.39      7.16 o 
  -2   2   6     1647.61     1778.69     20.97 o 
  -1   2   6      896.01      963.72     19.11 o 
   0   2   6      261.80      263.32      8.07 o 
   1   2   6        5.82        7.99      3.59 o 
   2   2   6      131.73      129.33      6.79 o 
   3   2   6      478.38      558.01     12.99 o 
   4   2   6      139.96      127.08      7.47 o 
   5   2   6      147.68      164.27     10.07 o 
   6   2   6      101.96       94.61      9.14 o 
   7   2   6        7.93        2.64      9.37 o 
   8   2   6       16.01       17.20     11.30 o 
   9   2   6       16.08       15.26     11.97 o 
 -12   3   6      217.49      220.26     18.82 o 
 -11   3   6       36.63       35.91     11.29 o 
 -10   3   6      109.39      109.95     11.04 o 
  -9   3   6      329.17      338.22     15.12 o 
  -8   3   6       26.67       34.04      7.34 o 
  -7   3   6       27.28       31.25      6.90 o 
  -6   3   6     1204.34     1216.42     20.99 o 
  -5   3   6     1361.01     1327.32     21.48 o 
  -4   3   6      449.82      422.16     14.23 o 
  -3   3   6     3816.42     3841.73     39.62 o 
  -2   3   6       11.64        9.28      2.81 o 
  -1   3   6       87.87      103.19      5.93 o 
   0   3   6      220.98      184.33      7.18 o 
   1   3   6     1697.62     1619.38     23.26 o 
   2   3   6       37.34       37.07      5.17 o 
   3   3   6     2845.20     2885.42     36.84 o 
   4   3   6       75.43       76.55      7.58 o 
   5   3   6        0.11       -5.21      6.59 o 
   6   3   6      284.93      277.83     13.09 o 
   7   3   6      290.40      305.68     24.22 o 
   8   3   6       19.35       29.30     12.31 o 
 -11   4   6       78.68       80.68     13.45 o 
 -10   4   6      573.89      618.27     21.17 o 
  -9   4   6        1.32        4.78      7.32 o 
  -8   4   6     1020.43     1051.60     24.80 o 
  -7   4   6      804.31      835.45     21.05 o 
  -6   4   6        0.79        0.04      4.27 o 
  -5   4   6      667.01      648.55     14.77 o 
  -4   4   6     3006.40     3133.10     39.30 o 
  -3   4   6      165.89      155.41      7.40 o 
  -2   4   6     1148.38     1143.70     24.07 o 
  -1   4   6     2486.08     2360.44     30.25 o 
   0   4   6       30.04       29.14      4.97 o 
   1   4   6      484.93      451.03     11.52 o 
   2   4   6     1542.57     1534.29     23.54 o 
   3   4   6       14.52       19.14      4.73 o 
   4   4   6        2.15       -3.46      5.04 o 
   5   4   6     1807.93     1788.46     32.57 o 
   6   4   6       20.98       27.51      7.28 o 
   7   4   6      309.91      311.34     15.29 o 
   8   4   6      425.90      482.78     22.46 o 
 -11   5   6        1.22       -8.13      8.98 o 
 -10   5   6        1.35       -0.29      7.80 o 
  -9   5   6      259.23      307.91     15.49 o 
  -8   5   6       82.11       95.08      9.84 o 
  -7   5   6      377.10      419.37     15.71 o 
  -6   5   6      591.14      594.70     17.70 o 
  -5   5   6      146.58      166.62      8.55 o 
  -4   5   6        9.75        4.59      4.28 o 
  -3   5   6      699.86      696.73     17.16 o 
  -2   5   6      443.43      434.69     13.33 o 
  -1   5   6        5.68        4.40      4.54 o 
   0   5   6     1263.76     1226.70     20.05 o 
   1   5   6       14.09       17.90      4.68 o 
   2   5   6      300.07      292.83     10.21 o 
   3   5   6      798.27      800.21     19.34 o 
   4   5   6      139.65      131.84      9.56 o 
   5   5   6       36.15       43.61      7.84 o 
   6   5   6      288.20      295.26     14.40 o 
   7   5   6       74.74       71.69     13.11 o 
   8   5   6        1.10        3.19      8.83 o 
 -10   6   6        2.21        4.92      8.54 o 
  -9   6   6       25.50       26.75     11.42 o 
  -8   6   6       56.45       76.38     14.71 o 
  -7   6   6      151.54      167.69     13.14 o 
  -6   6   6       20.57       17.52      6.37 o 
  -5   6   6       38.96       29.33      6.52 o 
  -4   6   6      181.34      174.93      9.89 o 
  -3   6   6       31.89       28.11      5.83 o 
  -2   6   6        6.76       -2.46      5.12 o 
  -1   6   6       52.03       49.39     11.04 o 
   0   6   6       32.29       38.87      6.27 o 
   1   6   6      292.56      267.93     10.08 o 
   2   6   6      391.36      416.57     12.40 o 
   3   6   6       69.85       75.86      7.95 o 
   4   6   6        6.55       -2.58      5.49 o 
   5   6   6        2.05        3.94      6.53 o 
   6   6   6       64.19       57.50      9.21 o 
   7   6   6       21.13       24.54      8.61 o 
 -10   7   6        9.42       14.05      9.73 o 
  -9   7   6       60.36       63.97     11.01 o 
  -8   7   6       24.86       12.24      7.75 o 
  -7   7   6        1.51        6.46      6.93 o 
  -6   7   6      100.01      101.65     10.04 o 
  -5   7   6       92.52       81.83     11.10 o 
  -4   7   6      162.70      181.71     11.86 o 
  -3   7   6      496.92      498.94     15.75 o 
  -2   7   6        7.55        6.00      4.96 o 
  -1   7   6      496.72      494.00     15.41 o 
   0   7   6       42.79       41.36      6.79 o 
   1   7   6     1457.21     1497.20     28.59 o 
   2   7   6       98.45      104.00     15.86 o 
   3   7   6      511.79      536.38     16.80 o 
   4   7   6       99.69       92.91      9.49 o 
   5   7   6       40.96       33.39     15.51 o 
   6   7   6       76.52       74.92     10.12 o 
  -9   8   6        0.01        2.63      8.48 o 
  -8   8   6      209.90      212.70     14.91 o 
  -7   8   6      130.56      116.08     13.75 o 
  -6   8   6       89.32       89.66     12.03 o 
  -5   8   6      640.58      660.53     23.51 o 
  -4   8   6      690.68      681.93     23.06 o 
  -3   8   6        2.50        3.85      5.56 o 
  -2   8   6      967.30      943.68     22.28 o 
  -1   8   6      193.23      192.16     10.99 o 
   0   8   6       77.49      116.75      9.36 o 
   1   8   6      611.33      625.76     21.61 o 
   2   8   6      669.69      683.88     23.01 o 
   3   8   6       69.86       69.23     10.40 o 
   4   8   6      287.45      285.15     16.94 o 
   5   8   6      426.48      462.95     18.26 o 
   6   8   6      112.53      105.84     17.23 o 
  -8   9   6       25.07       37.27     12.36 o 
  -7   9   6      106.12       83.85     13.71 o 
  -6   9   6      194.63      207.79     19.48 o 
  -5   9   6        0.33       -3.18      7.49 o 
  -4   9   6       77.40       72.54     14.24 o 
  -3   9   6        8.26        1.47      6.81 o 
  -2   9   6      663.45      642.16     19.23 o 
  -1   9   6      349.22      356.08     14.88 o 
   0   9   6      756.93      738.71     20.54 o 
   1   9   6       64.18       56.15      9.79 o 
   2   9   6      126.17      103.39     12.01 o 
   3   9   6       23.24        7.78      8.47 o 
   4   9   6      254.75      241.22     16.70 o 
  -6  10   6        9.50       14.07      9.64 o 
  -5  10   6       35.82       38.92     10.31 o 
  -4  10   6      124.10      103.09     13.40 o 
  -3  10   6       28.08       12.49      8.05 o 
  -2  10   6       32.99       14.27      6.98 o 
  -1  10   6       16.33       12.95      6.89 o 
   0  10   6        4.44        5.30      7.97 o 
   1  10   6       47.86       39.17      9.99 o 
   2  10   6       34.60       28.84      9.75 o 
   3  10   6       10.03       -6.16     11.87 o 
  -4  11   6       18.09        4.49     10.15 o 
  -3  11   6      125.52      132.11     14.07 o 
  -2  11   6       43.25       48.60     10.38 o 
  -1  11   6        8.25        1.28      8.89 o 
   0  11   6       99.34       90.11     21.74 o 
 -12   1   7      105.21      114.96     19.60 o 
 -11   1   7      153.70      120.46     19.36 o 
 -10   1   7       99.64       80.19     18.15 o 
  -9   1   7       16.49        8.06      6.77 o 
  -8   1   7        1.74        5.80      5.75 o 
  -7   1   7      373.40      386.49     10.73 o 
  -6   1   7      823.32      766.31     14.12 o 
  -5   1   7       95.64       97.14      5.65 o 
  -4   1   7      781.67      727.70     12.63 o 
  -3   1   7        1.23        3.59      3.06 o 
  -2   1   7      288.16      324.17      7.98 o 
  -1   1   7      365.32      392.46      8.38 o 
   0   1   7     3190.31     3086.47     37.08 o 
   1   1   7       12.06        9.03      3.83 o 
   2   1   7     1524.98     1544.02     23.26 o 
   3   1   7      107.33      120.95      8.50 o 
   4   1   7       87.30      102.80      8.58 o 
   5   1   7        2.37       -3.68      5.84 o 
   6   1   7      586.35      638.12     21.77 o 
   7   1   7       96.21      100.26     15.45 o 
   8   1   7      209.10      188.86     53.53 o 
 -12   2   7       19.67       45.28     22.57 o 
 -11   2   7      368.43      375.85     28.52 o 
 -10   2   7      142.03      176.88     21.45 o 
  -9   2   7      682.05      749.09     36.48 o 
  -8   2   7      707.47      756.33     21.87 o 
  -7   2   7        0.46        0.87      5.09 o 
  -6   2   7       98.45      100.84     11.90 o 
  -5   2   7     1740.47     1765.36     25.99 o 
  -4   2   7      975.83      948.53     14.86 o 
  -3   2   7     2323.49     2375.69     27.32 o 
  -2   2   7     4332.42     4084.60     46.42 o 
  -1   2   7      364.15      390.82     10.19 o 
   0   2   7     1099.95     1081.21     17.97 o 
   1   2   7     1466.13     1565.88     33.31 o 
   2   2   7      140.70      125.92      8.06 o 
   3   2   7       93.28       87.54      7.06 o 
   4   2   7     1073.78     1094.07     20.20 o 
   5   2   7     1139.40     1210.52     46.99 o 
   6   2   7      734.90      745.72     23.60 o 
   7   2   7      460.55      475.33     25.61 o 
   8   2   7       82.25       72.84     30.37 o 
 -12   3   7       32.06       26.43     11.44 o 
 -11   3   7        4.24        9.44      9.94 o 
 -10   3   7       53.36       70.98     10.11 o 
  -9   3   7      186.87      178.20     15.39 o 
  -8   3   7       84.60       99.02      9.51 o 
  -7   3   7     1257.66     1299.33     47.77 o 
  -6   3   7      368.08      362.79     11.71 o 
  -5   3   7        1.34        2.49      4.59 o 
  -4   3   7     1569.77     1614.47     24.37 o 
  -3   3   7      223.62      188.52      7.68 o 
  -2   3   7      105.98      110.70      6.13 o 
  -1   3   7     1609.39     1694.76     24.31 o 
   0   3   7      675.56      595.95     13.17 o 
   1   3   7        0.93        5.00      4.60 o 
   2   3   7      263.43      273.29      9.85 o 
   3   3   7     1458.52     1545.94     24.65 o 
   4   3   7      252.80      248.24     14.10 o 
   5   3   7      265.73      239.02     18.77 o 
   6   3   7      406.00      382.30     18.00 o 
   7   3   7       48.51       43.58     10.35 o 
   8   3   7      203.75      189.77     19.72 o 
 -11   4   7        2.71       -1.08      9.30 o 
 -10   4   7       55.51       51.73     10.05 o 
  -9   4   7       40.48       39.04      8.49 o 
  -8   4   7        4.95        4.86      6.52 o 
  -7   4   7        2.69        3.67      5.97 o 
  -6   4   7      116.19      126.57     10.11 o 
  -5   4   7        4.10       -6.09      4.06 o 
  -4   4   7      238.73      256.81     11.28 o 
  -3   4   7       25.02       23.44      5.78 o 
  -2   4   7      133.96      135.03     15.17 o 
  -1   4   7      102.10      101.82      6.43 o 
   0   4   7      160.38      169.10      7.91 o 
   1   4   7       16.16       12.04      4.27 o 
   2   4   7       83.24       83.42      6.80 o 
   3   4   7      506.91      499.11     13.54 o 
   4   4   7       25.50       28.38      6.63 o 
   5   4   7        0.35        1.30      5.94 o 
   6   4   7        0.00       -9.73      6.49 o 
   7   4   7       13.24       20.59      9.03 o 
 -11   5   7       25.16       20.54     15.10 o 
 -10   5   7       97.11       87.02     11.50 o 
  -9   5   7      164.07      165.47     15.57 o 
  -8   5   7       30.43       45.81      8.38 o 
  -7   5   7      184.91      169.64     11.37 o 
  -6   5   7      670.67      683.77     19.07 o 
  -5   5   7      129.17      105.26      8.68 o 
  -4   5   7      320.08      295.48     14.44 o 
  -3   5   7      194.94      190.97     15.34 o 
  -2   5   7        1.03       -1.91      4.58 o 
  -1   5   7        7.64        1.88      4.60 o 
   0   5   7      791.92      740.21     18.22 o 
   1   5   7      171.08      170.85      8.48 o 
   2   5   7     1319.69     1408.15     23.65 o 
   3   5   7       40.08       28.02      7.02 o 
   4   5   7        0.50       -7.72      5.14 o 
   5   5   7        5.97       11.57      6.79 o 
   6   5   7      130.47      136.75     14.19 o 
   7   5   7       61.78       51.41     10.22 o 
 -10   6   7       30.30       40.14     10.30 o 
  -9   6   7      387.06      419.02     18.63 o 
  -8   6   7      288.44      289.93     15.20 o 
  -7   6   7       46.17       29.55      7.89 o 
  -6   6   7       21.93       28.22      7.88 o 
  -5   6   7      658.68      648.90     17.97 o 
  -4   6   7      133.73      109.99      8.93 o 
  -3   6   7      264.81      258.20     11.78 o 
  -2   6   7      504.17      493.80     15.51 o 
  -1   6   7       33.89       38.68      6.44 o 
   0   6   7        4.53        5.71      5.15 o 
   1   6   7     1790.64     1805.46     32.20 o 
   2   6   7      205.69      199.29     13.23 o 
   3   6   7        5.48       14.44      6.10 o 
   4   6   7      571.61      618.09     19.05 o 
   5   6   7      162.92      176.65     12.24 o 
   6   6   7      138.93      136.67     12.11 o 
 -10   7   7       94.33      111.18     13.66 o 
  -9   7   7      244.53      254.70     16.06 o 
  -8   7   7       49.35       46.85     10.86 o 
  -7   7   7      315.49      302.58     17.60 o 
  -6   7   7      173.24      199.45     14.62 o 
  -5   7   7        0.27        3.41      6.46 o 
  -4   7   7      124.08      104.74      9.27 o 
  -3   7   7      482.56      508.51     16.26 o 
  -2   7   7       64.85       75.00      8.10 o 
  -1   7   7     1050.34     1059.80     32.09 o 
   0   7   7       60.56       60.63      7.77 o 
   1   7   7        4.50       -1.49      5.05 o 
   2   7   7       32.36       46.13      9.07 o 
   3   7   7      499.88      559.58     21.25 o 
   4   7   7        1.67        6.93      6.46 o 
   5   7   7      435.38      493.87     24.91 o 
   6   7   7       36.90       38.64      9.55 o 
  -9   8   7       17.79        9.12     10.27 o 
  -8   8   7       15.18        4.06      9.61 o 
  -7   8   7       81.20       58.34     11.83 o 
  -6   8   7       61.02       62.74     11.29 o 
  -5   8   7        0.55        7.08      6.88 o 
  -4   8   7       85.45       92.71      9.44 o 
  -3   8   7       23.86        9.14      5.99 o 
  -2   8   7       64.36       77.95     11.07 o 
  -1   8   7       41.98       43.53      7.54 o 
   0   8   7        4.17       -2.31      5.48 o 
   1   8   7      230.92      223.03     14.93 o 
   2   8   7       77.05       74.83     11.26 o 
   3   8   7       18.47       -2.99      7.63 o 
   4   8   7       21.33       29.99      9.73 o 
   5   8   7        6.74       -0.47     14.47 o 
  -7   9   7      202.48      210.27     17.68 o 
  -6   9   7       62.92       53.78     11.08 o 
  -5   9   7       18.88       20.24      9.35 o 
  -4   9   7      236.54      231.22     15.98 o 
  -3   9   7      323.26      343.67     15.39 o 
  -2   9   7        0.58        3.30      5.89 o 
  -1   9   7       62.39       74.05      9.33 o 
   0   9   7       80.85       88.62      9.75 o 
   1   9   7       59.66       58.13     10.54 o 
   2   9   7      143.74      159.59     14.02 o 
   3   9   7      111.74      135.82     14.06 o 
  -6  10   7      110.12       93.68     14.29 o 
  -5  10   7      255.95      250.98     42.95 o 
  -4  10   7       53.30       70.54     11.25 o 
  -3  10   7      105.70       72.82     11.35 o 
  -2  10   7      114.49      109.47     13.37 o 
  -1  10   7      362.11      360.37     16.47 o 
   0  10   7       87.74       91.00     12.12 o 
   1  10   7      297.86      323.38     18.92 o 
   2  10   7       26.56       35.34     10.51 o 
 -12   0   8      200.32      253.59     34.68 o 
 -11   0   8      136.97      118.66     27.24 o 
 -10   0   8      434.11      431.06     37.12 o 
  -9   0   8      316.34      352.45     31.93 o 
  -8   0   8        0.85        5.37      7.07 o 
  -7   0   8        5.43       11.23      7.25 o 
  -6   0   8      142.85      147.34     10.68 o 
  -5   0   8     3694.74     3702.62     57.06 o 
  -4   0   8      905.85      913.90     21.31 o 
  -3   0   8     1583.38     1509.92     28.68 o 
  -2   0   8      834.21      808.33     19.02 o 
  -1   0   8        1.02        4.07      6.44 o 
   0   0   8      681.90      699.08     25.93 o 
   1   0   8     1528.28     1423.85     36.30 o 
   2   0   8       13.66       19.65     12.76 o 
   3   0   8      649.03      645.89     31.07 o 
   4   0   8      505.48      542.41     83.46 o 
   5   0   8       77.41      100.58     12.99 o 
   6   0   8      872.62      897.20     48.71 o 
   7   0   8       33.06       16.37     18.04 o 
 -12   1   8        8.59       28.27     15.19 o 
 -11   1   8      118.03      111.50     19.42 o 
 -10   1   8        9.44        8.48     15.11 o 
  -9   1   8       17.43        7.38      6.63 o 
  -8   1   8      566.04      581.81     15.45 o 
  -7   1   8      968.99      962.90     19.35 o 
  -6   1   8       98.46       82.58      7.16 o 
  -5   1   8      608.71      598.75     12.38 o 
  -4   1   8      118.66      115.04      6.17 o 
  -3   1   8       74.80       66.44      5.26 o 
  -2   1   8      538.73      525.08     12.47 o 
  -1   1   8     2598.84     2585.52     35.60 o 
   0   1   8      116.16      105.55      7.01 o 
   1   1   8      292.72      274.02     14.09 o 
   2   1   8      329.61      327.75     12.52 o 
   3   1   8       47.19       41.64      6.75 o 
   4   1   8        3.69        8.04      5.43 o 
   5   1   8      138.30      115.43     12.11 o 
   6   1   8      175.82      158.83     17.26 o 
   7   1   8      140.35      110.03     16.87 o 
 -12   2   8        2.60       -8.87     14.46 o 
 -11   2   8        0.07        4.60      9.63 o 
 -10   2   8        5.84        4.79      7.57 o 
  -9   2   8        0.48       -0.74      6.32 o 
  -8   2   8      158.22      135.05     10.44 o 
  -7   2   8      353.22      360.55     12.55 o 
  -6   2   8        7.51        0.13      7.77 o 
  -5   2   8       16.49       16.56      5.27 o 
  -4   2   8      116.35      126.75      7.36 o 
  -3   2   8       65.88       77.81      5.97 o 
  -2   2   8      139.09      128.72      7.02 o 
  -1   2   8       56.90       65.48      7.70 o 
   0   2   8        5.02       -0.73      3.95 o 
   1   2   8       14.10       21.02      4.87 o 
   2   2   8       11.96        7.53      5.99 o 
   3   2   8       14.22       11.65      5.81 o 
   4   2   8      124.67      130.76      9.63 o 
   5   2   8       86.00       78.99     10.47 o 
   6   2   8       16.51        3.72      7.77 o 
   7   2   8       92.31       82.92     23.83 o 
 -11   3   8       29.65       35.27     11.48 o 
 -10   3   8      122.19      130.33     16.99 o 
  -9   3   8       71.26       76.11      9.53 o 
  -8   3   8        4.40        7.37      6.55 o 
  -7   3   8     1263.96     1314.53     25.05 o 
  -6   3   8       37.07       38.93      6.09 o 
  -5   3   8      714.57      748.69     23.16 o 
  -4   3   8      222.18      211.48     10.55 o 
  -3   3   8       93.29       89.00      7.78 o 
  -2   3   8       98.25      115.79      9.52 o 
  -1   3   8     1626.82     1673.79     31.92 o 
   0   3   8        2.18       -3.39      3.98 o 
   1   3   8     1397.33     1393.52     25.58 o 
   2   3   8       44.79       52.34      6.27 o 
   3   3   8        7.20        7.59      4.74 o 
   4   3   8        2.46        4.20      6.71 o 
   5   3   8      575.52      613.84     21.69 o 
   6   3   8      350.16      344.20     28.68 o 
   7   3   8      169.52      173.86     18.42 o 
 -11   4   8       86.40       87.98     12.04 o 
 -10   4   8       41.71       50.04     10.95 o 
  -9   4   8      800.47      838.25     31.71 o 
  -8   4   8        8.03       15.56      8.00 o 
  -7   4   8       22.56       24.79      6.93 o 
  -6   4   8      636.23      669.51     18.39 o 
  -5   4   8      598.07      669.04     18.08 o 
  -4   4   8      268.49      280.13     12.17 o 
  -3   4   8     2056.52     2077.80     34.23 o 
  -2   4   8       95.37       97.45     10.86 o 
  -1   4   8        3.70       -4.03      5.08 o 
   0   4   8      578.30      592.11     14.40 o 
   1   4   8      761.33      752.55     16.55 o 
   2   4   8      249.57      270.37     10.62 o 
   3   4   8      626.32      620.52     18.79 o 
   4   4   8      805.75      863.24     21.93 o 
   5   4   8      129.20      114.00     12.05 o 
   6   4   8      321.19      344.85     24.40 o 
 -11   5   8       19.38       11.01      9.31 o 
 -10   5   8      312.08      321.57     23.53 o 
  -9   5   8       29.26       24.03      8.46 o 
  -8   5   8      200.25      222.84     14.68 o 
  -7   5   8      102.94      120.62     11.87 o 
  -6   5   8        0.21       -7.00      5.14 o 
  -5   5   8        6.73        5.96     12.17 o 
  -4   5   8      284.83      278.14     14.95 o 
  -3   5   8       25.27       20.69      6.60 o 
  -2   5   8      204.35      221.59     11.29 o 
  -1   5   8      304.75      302.85     25.67 o 
   0   5   8      104.37      109.71      8.74 o 
   1   5   8        0.81        4.71      4.53 o 
   2   5   8      781.56      846.42     18.32 o 
   3   5   8       66.25       78.60      8.78 o 
   4   5   8      755.81      760.32     21.20 o 
   5   5   8      114.71      116.57     11.00 o 
   6   5   8       27.33       12.13     17.92 o 
 -10   6   8      100.79       79.03     11.77 o 
  -9   6   8       20.11       24.33      9.88 o 
  -8   6   8      100.64       92.97     12.31 o 
  -7   6   8        2.92        2.50      7.33 o 
  -6   6   8       68.14       65.06     12.32 o 
  -5   6   8      211.34      214.26     12.00 o 
  -4   6   8        8.17        6.00      5.62 o 
  -3   6   8        9.29        2.39      5.33 o 
  -2   6   8       99.66       97.11      8.68 o 
  -1   6   8        9.69       12.95      5.70 o 
   0   6   8        2.03        4.89      5.52 o 
   1   6   8       35.57       35.28      6.86 o 
   2   6   8      166.16      151.28     12.30 o 
   3   6   8       10.90       17.44      7.68 o 
   4   6   8        0.60       -0.05      6.57 o 
   5   6   8        7.88        7.82      7.50 o 
  -9   7   8       23.30       28.37     10.32 o 
  -8   7   8      201.79      182.05     15.71 o 
  -7   7   8       32.31       11.48      8.43 o 
  -6   7   8       57.47       59.33     10.03 o 
  -5   7   8      115.73      111.08     11.90 o 
  -4   7   8       92.93       86.54     10.34 o 
  -3   7   8      175.08      179.51     11.38 o 
  -2   7   8       33.67       41.14      8.60 o 
  -1   7   8      268.07      300.38     13.67 o 
   0   7   8      205.38      215.42     12.10 o 
   1   7   8      146.00      128.64     10.34 o 
   2   7   8      422.60      404.41     27.62 o 
   3   7   8       41.62       42.89      9.77 o 
   4   7   8       31.86       36.40      9.80 o 
   5   7   8       73.36       92.05     11.48 o 
  -8   8   8      163.73      176.55     16.10 o 
  -7   8   8      101.16       78.54     12.19 o 
  -6   8   8      527.93      563.23     23.72 o 
  -5   8   8      143.26      136.96     13.51 o 
  -4   8   8      175.14      177.14     12.06 o 
  -3   8   8      563.73      594.54     19.09 o 
  -2   8   8      152.18      168.18     11.68 o 
  -1   8   8        7.33        6.82      6.33 o 
   0   8   8      863.30      927.85     23.94 o 
   1   8   8      227.25      232.41     15.71 o 
   2   8   8       26.11       20.45      8.84 o 
   3   8   8      131.10      126.45     21.27 o 
   4   8   8      179.16      218.48     27.88 o 
  -7   9   8       33.28       19.34     11.10 o 
  -6   9   8        3.76        5.95      8.64 o 
  -5   9   8      169.10      176.97     15.43 o 
  -4   9   8      304.63      315.83     36.00 o 
  -3   9   8        5.71        6.70      7.06 o 
  -2   9   8      357.47      351.55     16.31 o 
  -1   9   8      157.20      162.81     15.34 o 
   0   9   8        1.66       -4.57      7.21 o 
   1   9   8       57.18       44.30     10.48 o 
   2   9   8       92.31       89.15     14.70 o 
  -4  10   8       10.58       10.10      8.09 o 
  -3  10   8       20.41       17.15      8.90 o 
  -2  10   8       10.95        5.11      8.70 o 
  -1  10   8        0.49       -1.06      7.08 o 
   0  10   8        7.39        0.72      9.46 o 
 -11   1   9       58.87       74.65     36.67 o 
 -10   1   9        8.55        7.98     11.71 o 
  -9   1   9       26.48       22.37     13.30 o 
  -8   1   9      332.83      363.68     13.41 o 
  -7   1   9      119.90      117.13      8.55 o 
  -6   1   9      349.51      373.60     12.84 o 
  -5   1   9       68.99       70.21      6.73 o 
  -4   1   9      107.50      105.55      9.81 o 
  -3   1   9       17.29       15.02      4.70 o 
  -2   1   9     1744.94     1815.59     26.49 o 
  -1   1   9      390.08      409.77     13.72 o 
   0   1   9      294.60      320.20     12.38 o 
   1   1   9      133.31      137.79      9.21 o 
   2   1   9       66.03       62.38      7.65 o 
   3   1   9       45.25       62.08      7.69 o 
   4   1   9      543.06      554.81     17.68 o 
   5   1   9      495.44      529.55     21.13 o 
   6   1   9       99.87      108.71     16.98 o 
 -11   2   9       40.30       67.08     34.84 o 
 -10   2   9      195.75      199.51     16.55 o 
  -9   2   9      116.12      132.94     11.20 o 
  -8   2   9        3.22        2.74      5.82 o 
  -7   2   9      133.47      150.52      9.19 o 
  -6   2   9     2001.15     2083.62     35.24 o 
  -5   2   9       96.43      109.09     10.90 o 
  -4   2   9     3318.92     3447.13     49.11 o 
  -3   2   9      107.99      114.32      7.39 o 
  -2   2   9        3.10        2.70      4.45 o 
  -1   2   9      296.12      312.03     10.70 o 
   0   2   9     1191.24     1161.11     24.60 o 
   1   2   9        0.28       -6.70      4.83 o 
   2   2   9     1210.16     1235.88     25.29 o 
   3   2   9      323.47      377.83     18.95 o 
   4   2   9       81.02       66.35     12.33 o 
   5   2   9      328.08      286.81     21.49 o 
   6   2   9      309.33      302.77     22.23 o 
 -11   3   9      134.69      139.81     16.99 o 
 -10   3   9       14.26       27.51      9.59 o 
  -9   3   9      252.36      248.55     13.94 o 
  -8   3   9      233.56      235.68     12.87 o 
  -7   3   9       44.86       52.65      7.86 o 
  -6   3   9      178.44      180.16     11.05 o 
  -5   3   9      256.35      296.41     13.89 o 
  -4   3   9       72.14       60.19      7.78 o 
  -3   3   9      296.71      326.49     13.02 o 
  -2   3   9     1660.05     1729.65     30.57 o 
  -1   3   9       77.65       84.54      6.93 o 
   0   3   9       24.05       20.81      5.25 o 
   1   3   9      420.98      426.59     12.90 o 
   2   3   9       43.53       63.87      7.72 o 
   3   3   9      256.16      262.41     13.25 o 
   4   3   9      362.65      345.83     17.45 o 
   5   3   9       62.21       48.06     12.14 o 
   6   3   9        1.76       -0.33      7.92 o 
 -11   4   9        0.43      -12.66      8.44 o 
 -10   4   9       37.21       24.90     13.40 o 
  -9   4   9       99.88       98.15     12.81 o 
  -8   4   9      224.10      214.44     14.90 o 
  -7   4   9        9.94       16.80      7.91 o 
  -6   4   9      266.30      251.68     12.70 o 
  -5   4   9        1.33       -1.84      5.65 o 
  -4   4   9      167.82      147.88     14.76 o 
  -3   4   9      178.09      199.62     11.10 o 
  -2   4   9      165.24      178.53     10.67 o 
  -1   4   9      135.55      136.02      9.66 o 
   0   4   9       51.93       46.83      7.55 o 
   1   4   9       14.38        7.10      4.94 o 
   2   4   9       36.01       27.80      5.80 o 
   3   4   9       13.70        8.08      7.02 o 
   4   4   9        3.13        6.55      7.62 o 
   5   4   9       37.55       40.18     10.06 o 
   6   4   9        0.03       -7.35      8.91 o 
 -10   5   9       28.25       27.72     10.73 o 
  -9   5   9       36.04       53.87     11.52 o 
  -8   5   9      266.80      284.51     17.29 o 
  -7   5   9        0.18       -9.94      6.63 o 
  -6   5   9       93.70       91.87      9.69 o 
  -5   5   9       29.75       20.15      6.96 o 
  -4   5   9      327.83      320.63     28.79 o 
  -3   5   9        1.47        7.98      5.80 o 
  -2   5   9      405.45      426.29     15.31 o 
  -1   5   9      151.66      172.80     10.77 o 
   0   5   9      493.44      467.71     15.93 o 
   1   5   9      114.59      109.08      9.30 o 
   2   5   9      158.69      173.74      9.69 o 
   3   5   9        9.78        2.51      6.36 o 
   4   5   9      148.65      186.19     15.39 o 
   5   5   9       63.42       76.84     11.80 o 
  -9   6   9      105.86      119.85     16.95 o 
  -8   6   9        1.20       -6.73      7.88 o 
  -7   6   9      209.20      179.56     14.76 o 
  -6   6   9       90.37       81.50     11.24 o 
  -5   6   9        6.36        2.83      5.95 o 
  -4   6   9      241.96      243.98     16.90 o 
  -3   6   9      273.56      310.83     14.32 o 
  -2   6   9       39.10       33.27      7.13 o 
  -1   6   9      150.00      169.60     11.07 o 
   0   6   9     1085.66     1148.62     27.57 o 
   1   6   9        0.10       -2.58      5.46 o 
   2   6   9      258.80      268.78     16.03 o 
   3   6   9      560.50      581.76     28.29 o 
   4   6   9        2.34        7.32      9.04 o 
  -9   7   9       59.22       57.82     12.71 o 
  -8   7   9       77.28      100.61     17.18 o 
  -7   7   9       93.57       86.86     16.49 o 
  -6   7   9       78.93       69.61     10.70 o 
  -5   7   9      270.14      274.85     14.52 o 
  -4   7   9       42.22       28.54      7.46 o 
  -3   7   9      399.53      416.06     16.56 o 
  -2   7   9      135.72      143.10     11.08 o 
  -1   7   9       26.51       24.71      9.01 o 
   0   7   9       90.65       88.09     10.68 o 
   1   7   9      257.01      288.65     17.17 o 
   2   7   9      122.25      119.99     17.03 o 
   3   7   9      117.51      113.43     13.42 o 
  -7   8   9       41.76       32.66     10.68 o 
  -6   8   9       37.93       24.43      9.46 o 
  -5   8   9        2.02       -5.07      8.74 o 
  -4   8   9        6.31       14.24      7.15 o 
  -3   8   9       29.86       26.80      7.92 o 
  -2   8   9       43.29       42.57      8.53 o 
  -1   8   9       73.89       65.23      9.28 o 
   0   8   9       13.84        8.38      6.85 o 
   1   8   9       76.05       83.83     12.31 o 
   2   8   9        5.35        7.06      9.01 o 
  -6   9   9        5.43        2.48     10.14 o 
  -5   9   9      184.67      184.09     21.18 o 
  -4   9   9       63.74       62.92     11.46 o 
  -3   9   9        1.02        0.14      6.91 o 
  -2   9   9      160.21      151.84     12.67 o 
  -1   9   9       10.76        9.45      9.78 o 
   0   9   9       24.13       14.70      9.70 o 
 -11   0  10       95.00      146.44     28.86 o 
 -10   0  10       65.55       99.89     24.04 o 
  -9   0  10       41.51       22.99     11.75 o 
  -8   0  10      151.54      157.69     16.44 o 
  -7   0  10      976.42     1093.15     34.87 o 
  -6   0  10      471.92      401.37     31.75 o 
  -5   0  10     1569.28     1700.47     42.09 o 
  -4   0  10       15.25       25.21      9.10 o 
  -3   0  10       76.70       83.42     11.76 o 
  -2   0  10      142.04      142.04     13.28 o 
  -1   0  10      941.66      918.36     29.71 o 
   0   0  10      707.28      691.05     26.38 o 
   1   0  10     1214.78     1185.49     49.95 o 
   2   0  10      319.84      342.24     25.71 o 
   3   0  10      214.45      183.57     16.64 o 
   4   0  10       23.24       25.68     10.92 o 
   5   0  10      404.92      363.27     34.19 o 
 -11   1  10       39.63       49.00     16.62 o 
 -10   1  10       38.48       46.83     14.56 o 
  -9   1  10      330.31      319.35     27.94 o 
  -8   1  10       45.01       35.31      8.28 o 
  -7   1  10       41.33       27.44      6.58 o 
  -6   1  10      781.97      860.06     34.03 o 
  -5   1  10        0.87        1.98      6.03 o 
  -4   1  10      235.54      236.13     14.35 o 
  -3   1  10     1146.31     1212.88     27.55 o 
  -2   1  10       61.75       69.36      8.24 o 
  -1   1  10       25.86       32.74      6.51 o 
   0   1  10       89.31       75.85      8.00 o 
   1   1  10       23.01       17.36      6.14 o 
   2   1  10        0.27        0.01      5.76 o 
   3   1  10      209.87      210.53     12.16 o 
   4   1  10      232.88      229.34     13.27 o 
   5   1  10       16.72        9.88      9.04 o 
 -11   2  10        4.66        0.61     13.45 o 
 -10   2  10       14.92       -3.11      9.70 o 
  -9   2  10        3.24       -0.30      7.01 o 
  -8   2  10      151.85      130.71     10.50 o 
  -7   2  10       42.15       51.76      8.15 o 
  -6   2  10       69.56       53.54      7.91 o 
  -5   2  10       60.36       45.71      7.76 o 
  -4   2  10        5.54       -0.48      6.30 o 
  -3   2  10       91.01       91.21      8.63 o 
  -2   2  10      279.04      249.73     11.68 o 
  -1   2  10      164.11      160.71      9.95 o 
   0   2  10       58.37       54.84      7.44 o 
   1   2  10        3.13       -1.35      5.10 o 
   2   2  10       27.36       35.49      7.09 o 
   3   2  10        0.08        0.42      6.22 o 
   4   2  10       16.81       16.29      9.06 o 
   5   2  10       73.86       55.62     11.33 o 
 -10   3  10       57.36       73.22     17.09 o 
  -9   3  10       39.88       62.85     16.50 o 
  -8   3  10      164.45      165.82     17.67 o 
  -7   3  10      174.97      148.41     14.84 o 
  -6   3  10       53.85       57.97      8.38 o 
  -5   3  10      251.36      275.38     20.97 o 
  -4   3  10      163.51      172.21     18.12 o 
  -3   3  10      519.03      562.11     17.05 o 
  -2   3  10      492.60      513.35     16.28 o 
  -1   3  10      562.50      597.37     20.73 o 
   0   3  10       38.49       36.55      7.19 o 
   1   3  10       71.32       53.22      7.85 o 
   2   3  10       65.06       64.13      8.47 o 
   3   3  10      174.21      149.24     13.23 o 
   4   3  10      402.77      421.19     24.39 o 
   5   3  10       15.70       14.93      9.33 o 
 -10   4  10      120.91      150.97     15.23 o 
  -9   4  10       15.97       25.40     18.88 o 
  -8   4  10      110.48      126.68     12.99 o 
  -7   4  10      234.24      287.01     14.23 o 
  -6   4  10        0.19       -9.00      6.00 o 
  -5   4  10      451.95      457.48     21.29 o 
  -4   4  10      675.92      658.78     18.97 o 
  -3   4  10        0.33        0.60      5.66 o 
  -2   4  10       11.58       17.26      6.29 o 
  -1   4  10     1438.00     1441.41     28.87 o 
   0   4  10       23.99       19.52      6.70 o 
   1   4  10      386.70      358.23     21.72 o 
   2   4  10      539.66      580.90     26.17 o 
   3   4  10       26.94       57.92     10.05 o 
   4   4  10       23.61       29.77      9.55 o 
  -9   5  10        6.46       -0.45      8.91 o 
  -8   5  10       93.45       89.74     12.17 o 
  -7   5  10       14.31        2.94      8.30 o 
  -6   5  10       30.02       32.31      7.79 o 
  -5   5  10       49.75       37.10      8.79 o 
  -4   5  10       38.85       32.91      7.61 o 
  -3   5  10      234.73      244.48     13.08 o 
  -2   5  10      528.78      603.26     18.72 o 
  -1   5  10        4.56       -0.21      7.98 o 
   0   5  10       99.38      109.11      9.99 o 
   1   5  10      456.63      507.37     28.47 o 
   2   5  10      109.85      104.11     14.46 o 
   3   5  10      178.73      164.51     14.10 o 
   4   5  10      151.22      139.46     14.94 o 
  -9   6  10        0.37       -3.42      9.29 o 
  -8   6  10       38.82       23.01     10.04 o 
  -7   6  10       49.42       41.57     15.67 o 
  -6   6  10        9.96       20.69      9.16 o 
  -5   6  10       23.83       21.64      7.60 o 
  -4   6  10      126.79      125.79     11.46 o 
  -3   6  10       21.47       14.20      7.21 o 
  -2   6  10       67.37       63.57      9.12 o 
  -1   6  10        0.64       -0.18      6.10 o 
   0   6  10      186.74      144.38     11.21 o 
   1   6  10       38.65       24.20     11.06 o 
   2   6  10       29.00       14.76      8.18 o 
   3   6  10        6.23        8.10     14.16 o 
  -8   7  10        0.28        7.64     11.05 o 
  -7   7  10        2.41       -4.17     10.47 o 
  -6   7  10       59.23       62.65     11.72 o 
  -5   7  10      177.72      178.42     12.98 o 
  -4   7  10       99.15       95.42     13.34 o 
  -3   7  10      169.19      179.21     15.50 o 
  -2   7  10       99.29       89.23     10.02 o 
  -1   7  10        3.39       -2.85      6.25 o 
   0   7  10      233.73      273.36     14.87 o 
   1   7  10       27.87        6.51      8.67 o 
   2   7  10      143.25      134.49     13.99 o 
  -6   8  10        8.07        0.09      9.21 o 
  -5   8  10      130.11      137.72     14.57 o 
  -4   8  10      339.56      375.16     17.41 o 
  -3   8  10       56.49       57.44     13.52 o 
  -2   8  10      228.65      245.25     17.97 o 
  -1   8  10      198.34      214.42     14.14 o 
   0   8  10        6.58        5.62      8.87 o 
   1   8  10      101.98       99.63     13.66 o 
 -10   1  11      152.42      164.24     15.79 o 
  -9   1  11        6.77        4.19      9.30 o 
  -8   1  11       19.80       20.75      9.08 o 
  -7   1  11      126.32      155.73     13.26 o 
  -6   1  11      191.72      218.39     14.17 o 
  -5   1  11        6.86       13.95      7.69 o 
  -4   1  11      154.41      169.69     20.22 o 
  -3   1  11      378.38      410.51     14.95 o 
  -2   1  11        0.80        3.14      5.79 o 
  -1   1  11       19.40       21.22      6.44 o 
   0   1  11      251.12      253.44     12.73 o 
   1   1  11      198.16      200.87     26.73 o 
   2   1  11      257.66      249.16     22.33 o 
   3   1  11      543.14      544.47     21.60 o 
   4   1  11        1.38       -8.39      8.18 o 
 -10   2  11       62.48       87.00     16.65 o 
  -9   2  11       44.72       47.89     16.51 o 
  -8   2  11      483.49      525.62     25.31 o 
  -7   2  11       55.20       66.73      9.16 o 
  -6   2  11      334.48      388.50     17.50 o 
  -5   2  11      442.65      435.60     30.38 o 
  -4   2  11       11.20       13.04      7.73 o 
  -3   2  11        3.92        1.61      6.60 o 
  -2   2  11      505.91      521.37     20.09 o 
  -1   2  11      647.54      661.07     18.80 o 
   0   2  11      605.63      641.68     20.26 o 
   1   2  11      381.83      424.00     31.82 o 
   2   2  11       40.97       45.65      8.21 o 
   3   2  11       15.07       14.75      7.51 o 
   4   2  11      257.31      222.94     16.53 o 
 -10   3  11       88.53       96.15     16.94 o 
  -9   3  11        4.17        2.56      8.53 o 
  -8   3  11       27.97       24.14     10.66 o 
  -7   3  11      183.11      213.24     12.94 o 
  -6   3  11       81.80      119.25     10.59 o 
  -5   3  11       20.37       24.21      7.31 o 
  -4   3  11      208.21      205.92     12.10 o 
  -3   3  11      768.55      815.85     25.17 o 
  -2   3  11       49.56       47.94      9.52 o 
  -1   3  11      118.11      118.26     11.96 o 
   0   3  11       88.75      118.05     16.83 o 
   1   3  11        0.80       -5.44      5.88 o 
   2   3  11      193.56      196.28     20.62 o 
   3   3  11      126.10      116.75     14.37 o 
   4   3  11       33.32       46.98     11.27 o 
  -9   4  11       24.42       23.18     13.26 o 
  -8   4  11       24.17       28.89     11.84 o 
  -7   4  11       14.95       18.05      7.85 o 
  -6   4  11       79.31       78.67      9.79 o 
  -5   4  11       15.89       22.43      7.60 o 
  -4   4  11       81.70       70.70      8.99 o 
  -3   4  11      159.70      148.07     15.02 o 
  -2   4  11        0.05       -5.82      7.30 o 
  -1   4  11        5.11        4.85      7.59 o 
   0   4  11       15.55        7.47      7.12 o 
   1   4  11        6.41       -4.70      7.22 o 
   2   4  11       79.89       86.17     18.15 o 
   3   4  11       12.66       17.62      9.27 o 
  -9   5  11       28.13       35.83     11.08 o 
  -8   5  11        0.15        5.72     11.36 o 
  -7   5  11       18.42       10.86      9.26 o 
  -6   5  11      201.77      177.86     15.87 o 
  -5   5  11       50.03       37.41      8.60 o 
  -4   5  11      101.94      121.63     11.03 o 
  -3   5  11      110.10      122.89     12.32 o 
  -2   5  11        1.33       -1.22      6.42 o 
  -1   5  11      148.75      156.22     13.92 o 
   0   5  11       30.80       11.84      8.21 o 
   1   5  11      124.20      115.85     12.71 o 
   2   5  11       26.17        6.47      9.37 o 
  -8   6  11      174.39      214.81     53.28 o 
  -7   6  11        3.80       17.15      9.90 o 
  -6   6  11        0.41       19.77      8.19 o 
  -5   6  11      359.48      368.28     16.96 o 
  -4   6  11      185.80      205.07     21.38 o 
  -3   6  11        5.65       -3.19     10.17 o 
  -2   6  11      348.19      337.67     15.88 o 
  -1   6  11       85.88       84.28     10.38 o 
   0   6  11       83.13       67.84      9.53 o 
   1   6  11      211.30      192.77     18.84 o 
   2   6  11      196.07      230.57     20.38 o 
  -6   7  11       91.09       96.77     13.16 o 
  -5   7  11       29.22       44.07      9.23 o 
  -4   7  11       52.00       59.43     10.09 o 
  -3   7  11      128.67      132.90     12.38 o 
  -2   7  11        0.19        3.39      7.15 o 
  -1   7  11      155.61      182.91     15.52 o 
   0   7  11       69.05       85.94     11.04 o 
  -9   0  12      290.24      330.44     34.23 o 
  -8   0  12      119.71      126.95     24.53 o 
  -7   0  12       96.59       72.16     20.47 o 
  -6   0  12       49.64       47.35     18.58 o 
  -5   0  12      110.61      108.78     22.59 o 
  -4   0  12       33.11       24.20     10.60 o 
  -3   0  12      105.17       94.88     20.61 o 
  -2   0  12      456.48      500.13     24.01 o 
  -1   0  12       30.11       56.07     12.46 o 
   0   0  12      970.29      998.93     70.83 o 
   1   0  12       53.30       55.01     12.76 o 
   2   0  12       61.18       66.04     13.75 o 
   3   0  12      278.68      243.31     70.51 o 
  -9   1  12        5.68      -10.47     11.75 o 
  -8   1  12        6.99        2.27     11.11 o 
  -7   1  12      298.65      295.58     22.11 o 
  -6   1  12        0.11       -9.83      9.34 o 
  -5   1  12       29.06       11.57      8.56 o 
  -4   1  12      125.12      139.45     12.69 o 
  -3   1  12        0.09       -0.35      7.52 o 
  -2   1  12       27.85       22.89      6.85 o 
  -1   1  12       93.96       78.33     10.24 o 
   0   1  12        0.27       -8.70      5.80 o 
   1   1  12       87.83       83.54      9.71 o 
   2   1  12      421.69      409.13     26.77 o 
   3   1  12        1.12       -4.28      7.30 o 
  -9   2  12        6.95       -4.68     11.41 o 
  -8   2  12        0.39       -2.70     11.42 o 
  -7   2  12       10.32       13.39      9.03 o 
  -6   2  12        2.09       -6.61      7.99 o 
  -5   2  12       19.69       10.78      8.64 o 
  -4   2  12       33.24       14.89      8.35 o 
  -3   2  12        1.70       -1.83      7.41 o 
  -2   2  12      172.53      141.37     13.12 o 
  -1   2  12       12.73        7.09     11.33 o 
   0   2  12        1.55       -4.06      6.19 o 
   1   2  12        9.19       20.88      7.70 o 
   2   2  12        0.10       -4.49      6.86 o 
  -9   3  12        1.43      -10.18     11.83 o 
  -8   3  12        1.20        4.95      7.95 o 
  -7   3  12      208.14      209.69     22.75 o 
  -6   3  12       10.52        2.74      9.91 o 
  -5   3  12      288.13      281.35     27.49 o 
  -4   3  12       68.67       76.58     11.33 o 
  -3   3  12       66.61       67.29     12.05 o 
  -2   3  12       55.81       69.53     14.44 o 
  -1   3  12       61.71       69.25     10.57 o 
   0   3  12      221.83      176.97     14.33 o 
   1   3  12       43.46       56.14     10.37 o 
   2   3  12       69.21       61.39      9.81 o 
  -8   4  12       36.98       37.64     11.42 o 
  -7   4  12       29.89       27.39      8.93 o 
  -6   4  12      111.54       92.60     10.82 o 
  -5   4  12      264.95      262.31     17.04 o 
  -4   4  12        1.74        0.96      7.91 o 
  -3   4  12      355.08      405.84     28.26 o 
  -2   4  12      323.75      301.55     17.88 o 
  -1   4  12       27.64       30.86      9.96 o 
   0   4  12      172.62      160.99     14.28 o 
   1   4  12       70.31       55.01     13.55 o 
  -7   5  12      119.97      130.84     14.68 o 
  -6   5  12        2.30       10.63      7.96 o 
  -5   5  12       51.62       52.57      9.55 o 
  -4   5  12      175.27      176.03     19.78 o 
  -3   5  12      171.55      177.04     24.82 o 
  -2   5  12      204.21      199.32     15.88 o 
  -1   5  12       22.75        4.57      8.70 o 
   0   5  12       62.19       49.92     12.94 o 
   1   5  12       40.40       24.98     13.98 o 
  -6   6  12       18.22       19.33      8.72 o 
  -5   6  12       12.11        9.70      8.08 o 
  -4   6  12       96.25       78.13     10.71 o 
  -3   6  12        1.06      -10.02      7.71 o 
  -2   6  12       19.19       18.71      9.90 o 
  -1   6  12       19.42        6.09      9.43 o 
  -8   1  13      117.63      162.66     19.92 o 
  -7   1  13       55.12       37.10     14.19 o 
  -6   1  13      102.98       72.17     15.55 o 
  -5   1  13       59.39       41.60     13.71 o 
  -4   1  13       22.22       10.21      9.20 o 
  -3   1  13       12.93        0.03      8.25 o 
  -2   1  13      191.92      162.18     18.25 o 
  -1   1  13      204.94      218.42     21.27 o 
   0   1  13       29.45       44.01      9.12 o 
   1   1  13      254.21      256.91     26.07 o 
  -8   2  13       11.93        5.45     12.64 o 
  -7   2  13       45.88       31.03     13.35 o 
  -6   2  13       93.01       71.27     14.26 o 
  -5   2  13       67.81       64.33     11.69 o 
  -4   2  13      309.76      313.76     18.12 o 
  -3   2  13      304.14      347.09     30.84 o 
  -2   2  13        0.32       -2.61      8.11 o 
  -1   2  13      207.26      184.45     15.09 o 
   0   2  13      128.79      143.96     13.88 o 
   1   2  13       27.75       33.49      8.98 o 
  -7   3  13        2.98        0.84      9.39 o 
  -6   3  13       37.84       35.97     11.25 o 
  -5   3  13      100.26       91.09     13.21 o 
  -4   3  13       58.78       35.43      9.86 o 
  -3   3  13       35.26       20.26     14.36 o 
  -2   3  13      162.24      165.74     18.24 o 
  -1   3  13        9.88        9.89      9.17 o 
   0   3  13        1.05       10.43      8.65 o 
  -6   4  13        0.27       10.08     10.08 o 
  -5   4  13       31.83       15.47      9.61 o 
  -4   4  13       20.76       11.32     11.02 o 
  -3   4  13       12.04       11.43      9.09 o 
  -2   4  13       19.00       12.60      9.53 o 
  -1   4  13        0.10        8.60     10.02 o 
  -5   5  13        6.62       10.70      9.70 o 
  -4   5  13       33.62       25.76     13.96 o 
  -3   5  13        1.46       -2.21      8.64 o 
  -6   0  14       50.80       17.63     19.39 o 
  -5   0  14       42.41       21.15     18.90 o 
  -4   0  14      432.01      399.98     38.06 o 
  -3   0  14       10.03       14.79     14.75 o 
  -2   0  14       41.34       21.51     15.78 o 
  -6   1  14       51.73       16.26     13.36 o 
  -5   1  14       32.36       -0.18     16.96 o 
  -4   1  14        0.37      -16.26     16.62 o 
  -3   1  14       60.50       70.06     12.06 o 
  -2   1  14      100.62      133.89     17.86 o 
  -5   2  14        7.41        6.00      9.97 o 
  -4   2  14        0.01       -4.61      8.65 o 
  -3   2  14        3.94       -0.79     11.90 o 
                                                 
